# Supplementary material for: {2,2′-[4-Chloro-5-methyl-o-phenyl­enebis(nitrilo­methyl­idyne)]diphenolato}nickel(II)
Source: Acta Crystallogr Sect E Struct Rep Online. 2010 Nov 13;66(Pt 12):m1571. doi: 10.1107/S1600536810046088 (PMC3011529; doi:10.1107/S1600536810046088)
Supplement: Supplementary file 1 [file e-66-m1571-sup1.cif]

##############################################################################
###                                                                        ###
###        Electronic paper (Acta Crystallographica Section E)             ###
###                                                                        ###
##############################################################################
#                                                                            #
# This CIF contains the data in a paper accepted for publication in Acta     #
# Crystallographica Section E. It conforms to the requirements of Notes      #
# for Authors for Section E, and has been peer reviewed under the auspices   #
# of the IUCr Commission on Journals.                                        #
#                                                                            #
# Full details of the Crystallographic Information File format               #
# are given in the paper "The Crystallographic Information File (CIF):       #
# a New Standard Archive File for Crystallography" by S. R. Hall, F. H.      #
# Allen and I. D. Brown [Acta Cryst. (1991), A47, 655-685].                  #
#                                                                            #
# The current version of the core CIF dictionary is obtainable from          #
# ftp://ftp.iucr.org/pub/cif_core.dic. The current version number is 2.4.    #
#                                                                            #
# Software is freely available for graphical display of the structure(s) in  #
# this CIF.  For information consult the CIF home page http://www.iucr.org/  #
# cif/home.html                                                              #
#                                                                            #
# This file may be used for bona fide research purposes within the           #
# scientific community so long as proper attribution is given to the journal # 
# article from which it was obtained.                                        #
#                                                                            #
##############################################################################
                                             
data_I
_audit_creation_method     SHELXL-97
_chemical_name_systematic
;
{2,2'-[4-Chloro-5-methyl-<i>o</i>-
phenylenebis(nitrilomethylidyne)]diphenolato}nickel(II)
;
_chemical_name_common     ?
_chemical_formula_moiety     'C21 H15 Cl N2 Ni O2'
_chemical_formula_sum     'C21 H15 Cl N2 Ni O2'
_chemical_formula_iupac     '[Ni (C21 H15 Cl N2 O2)]'
_chemical_formula_weight     421.51
_chemical_melting_point     ?
_symmetry_cell_setting     monoclinic
_symmetry_space_group_name_H-M     'P 21/c'
_symmetry_space_group_name_Hall     '-P 2ybc'
loop_
    _symmetry_equiv_pos_as_xyz
    'x, y, z'
    '-x, y+1/2, -z+1/2'
    '-x, -y, -z'
    'x, -y-1/2, z-1/2'
_cell_length_a     11.0451(10)
_cell_length_b     8.0202(7)
_cell_length_c     19.5959(17)
_cell_angle_alpha     90.00
_cell_angle_beta     106.37
_cell_angle_gamma     90.00
_cell_volume     1665.5(3)
_cell_formula_units_Z     4
_cell_measurement_reflns_used     2314
_cell_measurement_theta_min     2.467
_cell_measurement_theta_max     26.981
_cell_measurement_temperature     293(2)
_exptl_crystal_description     block
_exptl_crystal_colour     red-brown
_exptl_crystal_size_max     0.34
_exptl_crystal_size_mid     0.29
_exptl_crystal_size_min     0.23
_exptl_crystal_density_diffrn     1.681
_exptl_crystal_density_meas     ?
_exptl_crystal_density_method     'not measured'
_exptl_crystal_F_000     864
_exptl_absorpt_coefficient_mu     1.346
_exptl_absorpt_correction_type     multi-scan
_exptl_absorpt_process_details     '(SADABS; Sheldrick, 2007)'
_exptl_absorpt_correction_T_min     0.6576
_exptl_absorpt_correction_T_max     0.7472
_exptl_special_details
;
;
_diffrn_ambient_temperature     293(2)
_diffrn_radiation_type     MoK\a
_diffrn_radiation_wavelength     0.71073
_diffrn_radiation_source     'fine-focus sealed tube'
_diffrn_radiation_monochromator     graphite
_diffrn_measurement_device_type     'Bruker APEXII CCD area-detector'
_diffrn_measurement_method     '\f and \w'
_diffrn_detector_area_resol_mean     ?
_diffrn_reflns_number     7946
_diffrn_reflns_av_R_equivalents     0.0397
_diffrn_reflns_av_sigmaI/netI     0.0376
_diffrn_reflns_theta_min     1.92
_diffrn_reflns_theta_max     25.01
_diffrn_reflns_theta_full     25.01
_diffrn_measured_fraction_theta_max     0.993
_diffrn_measured_fraction_theta_full     0.993
_diffrn_reflns_limit_h_min     -13
_diffrn_reflns_limit_h_max     13
_diffrn_reflns_limit_k_min     -9
_diffrn_reflns_limit_k_max     9
_diffrn_reflns_limit_l_min     -23
_diffrn_reflns_limit_l_max     19
_diffrn_standards_number     ?
_diffrn_standards_interval_count     ?
_diffrn_standards_interval_time     ?
_diffrn_standards_decay_%     ?
_refine_special_details
;
Refinement of <i>F</i>^2^ against ALL reflections. The weighted <i>R</i>-factor
<i>wR</i> and goodness of fit <i>S</i> are based on <i>F</i>^2^, conventional
<i>R</i>-factors <i>R</i> are based on <i>F</i>, with <i>F</i> set to zero for
negative <i>F</i>^2^. The threshold expression of <i>F</i>^2^ >
\s(<i>F</i>^2^) is used only for calculating <i>R</i>-factors(gt) <i>etc</i>.
and is not relevant to the choice of reflections for refinement.
<i>R</i>-factors based on <i>F</i>^2^ are statistically about twice as large
as those based on <i>F</i>, and <i>R</i>- factors based on ALL data will be
even larger.
;
_reflns_number_total     2917
_reflns_number_gt     2155
_reflns_threshold_expression     I>2sigma(I)
_refine_ls_structure_factor_coef     Fsqd
_refine_ls_matrix_type     full
_refine_ls_R_factor_all     0.0681
_refine_ls_R_factor_gt     0.0516
_refine_ls_wR_factor_gt     0.1434
_refine_ls_wR_factor_ref     0.1528
_refine_ls_goodness_of_fit_ref     1.025
_refine_ls_restrained_S_all     1.025
_refine_ls_number_reflns     2917
_refine_ls_number_parameters     245
_refine_ls_number_restraints     0
_refine_ls_hydrogen_treatment     constr
_refine_ls_weighting_scheme     calc
_refine_ls_weighting_details
                    'calc w=1/[\s^2^(Fo^2^)+(0.1P)^2^] where P=(Fo^2^+2Fc^2^)/3'
_atom_sites_solution_hydrogens     geom
_atom_sites_solution_primary     direct
_atom_sites_solution_secondary     difmap
_refine_ls_shift/su_max     0.018
_refine_ls_shift/su_mean     0.001
_refine_diff_density_max     0.665
_refine_diff_density_min     -0.906
_refine_ls_extinction_method     none
_refine_ls_extinction_coef     ?
loop_
    _atom_type_symbol
    _atom_type_description
    _atom_type_scat_dispersion_real
    _atom_type_scat_dispersion_imag
    _atom_type_scat_source
    'C' 'C' 0.0033 0.0016
                         'International Tables Vol C Tables 4.2.6.8 and 6.1.1.4'
    'H' 'H' 0.0000 0.0000
                         'International Tables Vol C Tables 4.2.6.8 and 6.1.1.4'
    'N' 'N' 0.0061 0.0033
                         'International Tables Vol C Tables 4.2.6.8 and 6.1.1.4'
    'O' 'O' 0.0106 0.0060
                         'International Tables Vol C Tables 4.2.6.8 and 6.1.1.4'
    'Ni' 'Ni' 0.3393 1.1124
                         'International Tables Vol C Tables 4.2.6.8 and 6.1.1.4'
    'Cl' 'Cl' 0.1484 0.1585
                         'International Tables Vol C Tables 4.2.6.8 and 6.1.1.4'
_computing_data_collection     'APEX2 (Bruker, 2004)'
_computing_cell_refinement     'SAINT-Plus (Bruker, 2001)'
_computing_data_reduction     'SAINT-Plus (Bruker, 2001)'
_computing_structure_solution     'SHELXS97 (Sheldrick, 2008)'
_computing_structure_refinement     'SHELXL97 (Sheldrick, 2008)'
_computing_molecular_graphics     'SHELXTL (Sheldrick, 2008)'
_computing_publication_material     'SHELXTL (Sheldrick, 2008)'
loop_
    _atom_site_type_symbol
    _atom_site_label
    _atom_site_fract_x
    _atom_site_fract_y
    _atom_site_fract_z
    _atom_site_U_iso_or_equiv
    _atom_site_adp_type
    _atom_site_calc_flag
    _atom_site_refinement_flags
    _atom_site_occupancy
    _atom_site_disorder_assembly
    _atom_site_disorder_group
    Ni Ni1 0.45347(5) 0.83377(6) 0.03397(2) 0.0490(2) Uani d . 1 . .
    Cl Cl1 0.13615(17) 0.8003(2) -0.31318(8) 0.1129(6) Uani d . 1 . .
    O O1 0.4706(3) 0.9080(4) 0.12480(13) 0.0619(7) Uani d . 1 . .
    O O2 0.6066(3) 0.7335(4) 0.07528(14) 0.0582(7) Uani d . 1 . .
    N N1 0.2996(3) 0.9374(4) -0.00538(16) 0.0520(8) Uani d . 1 . .
    N N2 0.4388(3) 0.7559(4) -0.05774(15) 0.0471(8) Uani d . 1 . .
    C C1 0.2514(4) 0.9118(5) -0.0800(2) 0.0541(10) Uani d . 1 . .
    C C2 0.3286(4) 0.8106(5) -0.1080(2) 0.0531(10) Uani d . 1 . .
    C C3 0.2928(4) 0.7764(6) -0.1805(2) 0.0627(11) Uani d . 1 . .
    H H3 0.3430 0.7089 -0.1999 0.075 Uiso calc R 1 . .
    C C4 0.1837(5) 0.8422(6) -0.2230(2) 0.0732(14) Uani d . 1 . .
    C C5 0.1058(5) 0.9433(6) -0.1956(3) 0.0721(13) Uani d . 1 . .
    C C6 0.1415(4) 0.9765(6) -0.1252(2) 0.0689(12) Uani d . 1 . .
    H H6 0.0908 1.0449 -0.1065 0.083 Uiso calc R 1 . .
    C C7 0.2348(4) 1.0221(5) 0.0289(2) 0.0583(11) Uani d . 1 . .
    H H7 0.1561 1.0618 0.0031 0.070 Uiso calc R 1 . .
    C C8 0.2758(4) 1.0584(5) 0.1032(2) 0.0606(11) Uani d . 1 . .
    C C9 0.1979(6) 1.1596(6) 0.1325(3) 0.0792(15) Uani d . 1 . .
    H H9 0.1203 1.1955 0.1035 0.095 Uiso calc R 1 . .
    C C10 0.2337(7) 1.2052(7) 0.2016(3) 0.0926(18) Uani d . 1 . .
    H H10 0.1801 1.2683 0.2204 0.111 Uiso calc R 1 . .
    C C11 0.3516(7) 1.1567(7) 0.2444(3) 0.0880(18) Uani d . 1 . .
    H H11 0.3779 1.1922 0.2915 0.106 Uiso calc R 1 . .
    C C12 0.4299(5) 1.0572(6) 0.2186(2) 0.0756(14) Uani d . 1 . .
    H H12 0.5079 1.0253 0.2484 0.091 Uiso calc R 1 . .
    C C13 0.3926(5) 1.0026(5) 0.1465(2) 0.0598(11) Uani d . 1 . .
    C C14 0.5194(4) 0.6572(5) -0.0743(2) 0.0530(10) Uani d . 1 . .
    H H14 0.4997 0.6228 -0.1215 0.064 Uiso calc R 1 . .
    C C15 0.6325(4) 0.5970(5) -0.0291(2) 0.0529(10) Uani d . 1 . .
    C C16 0.7113(5) 0.4956(5) -0.0562(3) 0.0669(12) Uani d . 1 . .
    H H16 0.6855 0.4652 -0.1039 0.080 Uiso calc R 1 . .
    C C17 0.8255(5) 0.4398(6) -0.0143(3) 0.0774(14) Uani d . 1 . .
    H H17 0.8756 0.3714 -0.0334 0.093 Uiso calc R 1 . .
    C C18 0.8657(5) 0.4859(6) 0.0564(3) 0.0752(13) Uani d . 1 . .
    H H18 0.9440 0.4507 0.0847 0.090 Uiso calc R 1 . .
    C C19 0.7894(4) 0.5848(6) 0.0855(2) 0.0676(12) Uani d . 1 . .
    H H19 0.8173 0.6124 0.1335 0.081 Uiso calc R 1 . .
    C C20 0.6729(4) 0.6436(5) 0.0451(2) 0.0529(10) Uani d . 1 . .
    C C21 0.0008(6) 1.0115(12) -0.2558(4) 0.132(3) Uani d . 1 . .
    H H21A -0.0784 0.9956 -0.2455 0.199 Uiso calc R 1 . .
    H H21B -0.0005 0.9539 -0.2989 0.199 Uiso calc R 1 . .
    H H21C 0.0144 1.1283 -0.2613 0.199 Uiso calc R 1 . .
loop_
    _atom_site_aniso_label
    _atom_site_aniso_U_11
    _atom_site_aniso_U_22
    _atom_site_aniso_U_33
    _atom_site_aniso_U_12
    _atom_site_aniso_U_13
    _atom_site_aniso_U_23
    Ni1 0.0643(4) 0.0489(4) 0.0354(3) -0.0117(2) 0.0164(2) -0.0002(2)
    Cl1 0.1186(13) 0.1466(16) 0.0594(9) -0.0027(10) 0.0020(8) -0.0031(8)
    O1 0.081(2) 0.0689(19) 0.0377(15) -0.0039(16) 0.0190(14) -0.0014(14)
    O2 0.0714(19) 0.0603(17) 0.0423(15) -0.0052(15) 0.0147(14) -0.0016(13)
    N1 0.072(2) 0.0443(18) 0.0400(17) -0.0150(16) 0.0156(15) 0.0010(14)
    N2 0.063(2) 0.0462(18) 0.0342(16) -0.0094(16) 0.0174(15) 0.0023(14)
    C1 0.062(3) 0.051(2) 0.049(2) -0.011(2) 0.014(2) 0.0046(19)
    C2 0.065(3) 0.052(2) 0.040(2) -0.0162(19) 0.0116(19) 0.0027(17)
    C3 0.076(3) 0.065(3) 0.046(2) -0.012(2) 0.016(2) -0.003(2)
    C4 0.079(3) 0.079(3) 0.050(3) -0.019(3) -0.001(2) 0.013(2)
    C5 0.074(3) 0.071(3) 0.062(3) -0.007(3) 0.003(2) 0.004(2)
    C6 0.073(3) 0.065(3) 0.066(3) -0.008(2) 0.016(2) 0.003(2)
    C7 0.070(3) 0.049(2) 0.061(3) -0.010(2) 0.026(2) 0.001(2)
    C8 0.086(3) 0.048(2) 0.057(3) -0.013(2) 0.035(2) -0.001(2)
    C9 0.103(4) 0.065(3) 0.082(4) 0.001(3) 0.047(3) -0.002(2)
    C10 0.142(6) 0.073(3) 0.085(4) -0.008(4) 0.068(4) -0.017(3)
    C11 0.141(5) 0.077(4) 0.061(3) -0.028(3) 0.053(4) -0.017(3)
    C12 0.111(4) 0.075(3) 0.047(2) -0.019(3) 0.035(3) -0.008(2)
    C13 0.090(3) 0.050(2) 0.046(2) -0.021(2) 0.032(2) -0.0019(19)
    C14 0.075(3) 0.047(2) 0.039(2) -0.016(2) 0.019(2) 0.0006(17)
    C15 0.067(3) 0.044(2) 0.053(2) -0.0125(19) 0.027(2) 0.0010(18)
    C16 0.084(3) 0.055(3) 0.065(3) -0.007(2) 0.028(3) 0.005(2)
    C17 0.090(4) 0.059(3) 0.094(4) -0.004(3) 0.044(3) 0.003(3)
    C18 0.069(3) 0.069(3) 0.088(4) -0.004(2) 0.022(3) 0.009(3)
    C19 0.071(3) 0.069(3) 0.060(3) -0.012(2) 0.013(2) 0.005(2)
    C20 0.064(3) 0.044(2) 0.053(2) -0.0135(19) 0.020(2) 0.0092(18)
    C21 0.099(5) 0.161(8) 0.116(5) -0.012(4) -0.004(4) 0.020(4)
_geom_special_details
;
All e.s.d.'s (except the e.s.d. in the dihedral angle between two l.s. planes)
are estimated using the full covariance matrix. The cell e.s.d.'s are taken
into account individually in the estimation of e.s.d.'s in distances, angles
and torsion angles; correlations between e.s.d.'s in cell parameters are only
used when they are defined by crystal symmetry. An approximate (isotropic)
treatment of cell e.s.d.'s is used for estimating e.s.d.'s involving l.s.
planes.
;
loop_
    _geom_bond_atom_site_label_1
    _geom_bond_atom_site_label_2
    _geom_bond_site_symmetry_2
    _geom_bond_distance
    _geom_bond_publ_flag
    Ni1 O1 . 1.835(3) ?
    Ni1 O2 . 1.841(3) ?
    Ni1 N1 . 1.854(3) ?
    Ni1 N2 . 1.866(3) ?
    Cl1 C4 . 1.729(5) ?
    O1 C13 . 1.306(5) ?
    O2 C20 . 1.285(5) ?
    N1 C7 . 1.302(5) ?
    N1 C1 . 1.422(5) ?
    N2 C14 . 1.298(5) ?
    N2 C2 . 1.403(5) ?
    C1 C6 . 1.386(6) ?
    C1 C2 . 1.397(6) ?
    C2 C3 . 1.390(6) ?
    C3 C4 . 1.363(6) ?
    C3 H3 . 0.9300 ?
    C4 C5 . 1.395(7) ?
    C5 C6 . 1.349(6) ?
    C5 C21 . 1.505(8) ?
    C6 H6 . 0.9300 ?
    C7 C8 . 1.428(6) ?
    C7 H7 . 0.9300 ?
    C8 C13 . 1.402(6) ?
    C8 C9 . 1.417(6) ?
    C9 C10 . 1.349(8) ?
    C9 H9 . 0.9300 ?
    C10 C11 . 1.391(8) ?
    C10 H10 . 0.9300 ?
    C11 C12 . 1.375(7) ?
    C11 H11 . 0.9300 ?
    C12 C13 . 1.425(6) ?
    C12 H12 . 0.9300 ?
    C14 C15 . 1.398(6) ?
    C14 H14 . 0.9300 ?
    C15 C16 . 1.400(6) ?
    C15 C20 . 1.444(6) ?
    C16 C17 . 1.372(7) ?
    C16 H16 . 0.9300 ?
    C17 C18 . 1.381(7) ?
    C17 H17 . 0.9300 ?
    C18 C19 . 1.390(7) ?
    C18 H18 . 0.9300 ?
    C19 C20 . 1.390(6) ?
    C19 H19 . 0.9300 ?
    C21 H21A . 0.9600 ?
    C21 H21B . 0.9600 ?
    C21 H21C . 0.9600 ?
loop_
    _geom_angle_atom_site_label_1
    _geom_angle_atom_site_label_2
    _geom_angle_atom_site_label_3
    _geom_angle_site_symmetry_1
    _geom_angle_site_symmetry_3
    _geom_angle
    _geom_angle_publ_flag
    O1 Ni1 O2 . . 83.34(13) ?
    O1 Ni1 N1 . . 95.17(14) ?
    O2 Ni1 N1 . . 178.50(13) ?
    O1 Ni1 N2 . . 178.89(14) ?
    O2 Ni1 N2 . . 95.55(14) ?
    N1 Ni1 N2 . . 85.94(14) ?
    C13 O1 Ni1 . . 127.3(3) ?
    C20 O2 Ni1 . . 127.9(3) ?
    C7 N1 C1 . . 120.3(4) ?
    C7 N1 Ni1 . . 126.3(3) ?
    C1 N1 Ni1 . . 113.4(3) ?
    C14 N2 C2 . . 122.4(3) ?
    C14 N2 Ni1 . . 124.4(3) ?
    C2 N2 Ni1 . . 113.2(3) ?
    C6 C1 C2 . . 119.2(4) ?
    C6 C1 N1 . . 127.6(4) ?
    C2 C1 N1 . . 113.2(4) ?
    C3 C2 C1 . . 119.1(4) ?
    C3 C2 N2 . . 126.6(4) ?
    C1 C2 N2 . . 114.3(3) ?
    C4 C3 C2 . . 119.8(5) ?
    C4 C3 H3 . . 120.1 ?
    C2 C3 H3 . . 120.1 ?
    C3 C4 C5 . . 121.6(4) ?
    C3 C4 Cl1 . . 120.7(4) ?
    C5 C4 Cl1 . . 117.6(4) ?
    C6 C5 C4 . . 118.3(5) ?
    C6 C5 C21 . . 131.9(6) ?
    C4 C5 C21 . . 109.4(5) ?
    C5 C6 C1 . . 122.1(5) ?
    C5 C6 H6 . . 119.0 ?
    C1 C6 H6 . . 119.0 ?
    N1 C7 C8 . . 124.8(4) ?
    N1 C7 H7 . . 117.6 ?
    C8 C7 H7 . . 117.6 ?
    C13 C8 C9 . . 119.9(4) ?
    C13 C8 C7 . . 121.6(4) ?
    C9 C8 C7 . . 118.4(5) ?
    C10 C9 C8 . . 121.4(6) ?
    C10 C9 H9 . . 119.3 ?
    C8 C9 H9 . . 119.3 ?
    C9 C10 C11 . . 119.3(5) ?
    C9 C10 H10 . . 120.3 ?
    C11 C10 H10 . . 120.3 ?
    C12 C11 C10 . . 121.3(5) ?
    C12 C11 H11 . . 119.4 ?
    C10 C11 H11 . . 119.4 ?
    C11 C12 C13 . . 120.5(5) ?
    C11 C12 H12 . . 119.7 ?
    C13 C12 H12 . . 119.7 ?
    O1 C13 C8 . . 124.6(4) ?
    O1 C13 C12 . . 117.9(5) ?
    C8 C13 C12 . . 117.5(4) ?
    N2 C14 C15 . . 127.2(4) ?
    N2 C14 H14 . . 116.4 ?
    C15 C14 H14 . . 116.4 ?
    C14 C15 C16 . . 120.0(4) ?
    C14 C15 C20 . . 121.0(4) ?
    C16 C15 C20 . . 118.9(4) ?
    C17 C16 C15 . . 121.8(5) ?
    C17 C16 H16 . . 119.1 ?
    C15 C16 H16 . . 119.1 ?
    C16 C17 C18 . . 119.6(5) ?
    C16 C17 H17 . . 120.2 ?
    C18 C17 H17 . . 120.2 ?
    C17 C18 C19 . . 120.2(5) ?
    C17 C18 H18 . . 119.9 ?
    C19 C18 H18 . . 119.9 ?
    C18 C19 C20 . . 122.0(5) ?
    C18 C19 H19 . . 119.0 ?
    C20 C19 H19 . . 119.0 ?
    O2 C20 C19 . . 119.0(4) ?
    O2 C20 C15 . . 123.6(4) ?
    C19 C20 C15 . . 117.4(4) ?
    C5 C21 H21A . . 109.5 ?
    C5 C21 H21B . . 109.5 ?
    H21A C21 H21B . . 109.5 ?
    C5 C21 H21C . . 109.5 ?
    H21A C21 H21C . . 109.5 ?
    H21B C21 H21C . . 109.5 ?
data_global
_journal_date_recd_electronic     2010-10-31
_journal_date_accepted     2010-11-09
_journal_name_full     'Acta Crystallographica, Section E'
_journal_year     2010
_journal_volume     66
_journal_issue     12
_journal_page_first     m1571
_journal_page_last     m1571
_journal_paper_category     QM
_journal_coeditor_code     CV2792
_publ_contact_author_name     'Haixia Wang'
_publ_contact_author_address
;
Department of Chemistry and Environmental Science,
Henan Normal University, Xinxiang, China, 453007
;
_publ_contact_author_email     xxhxwang@126.com
_publ_contact_author_Phone     ?
_publ_section_title
;\
{2,2'-[4-Chloro-5-methyl-<i>o</i>-phenylenebis(nitrilomethylidyne)]diphenolato}\
nickel(II)
;
loop_
    _publ_author_name
    _publ_author_address
    'Haixia Wang'
;
Department of Chemistry and Environmental Science,
Henan Normal University, Xinxiang 453007
People's Republic of China
;
