# Supplementary material for: {2,2′-[4-Chloro-5-methyl-o-phenyl­enebis(nitrilo­methyl­idyne)]diphenolato}nickel(II)
Source: Acta Crystallogr Sect E Struct Rep Online. 2010 Nov 13;66(Pt 12):m1571. doi: 10.1107/S1600536810046088 (PMC3011529; doi:10.1107/S1600536810046088)
Supplement: Supplementary file 2 [file e-66-m1571-Isup2.hkl]

# 
# h,k,l, Fc-squared, Fo-squared, sigma(Fo-squared) and status flag 
# 
data_I
_shelx_title ' test in P2(1)/c' 
_shelx_refln_list_code          4 
_shelx_F_calc_maximum      285.52 
_exptl_crystal_F_000       864.00 
_reflns_d_resolution_high  0.8406 
 
loop_ 
 _symmetry_equiv_pos_as_xyz 
 'x, y, z' 
 '-x, y+1/2, -z+1/2' 
 '-x, -y, -z' 
 'x, -y-1/2, z-1/2' 
 
_cell_length_a    11.0451 
_cell_length_b     8.0202 
_cell_length_c    19.5959 
_cell_angle_alpha  90.000 
_cell_angle_beta  106.369 
_cell_angle_gamma  90.000 
 
_shelx_F_squared_multiplier     1.000 
 
loop_ 
 _refln_index_h 
 _refln_index_k 
 _refln_index_l 
 _refln_F_squared_calc 
 _refln_F_squared_meas 
 _refln_F_squared_sigma 
 _refln_observed_status 
   1   0   0    24072.92    27408.81    213.56 o 
   2   0   0      819.91     1308.01     31.46 o 
   3   0   0    11433.00    10320.37    202.18 o 
   4   0   0        1.88       16.07      6.69 o 
   5   0   0      330.18      297.91     20.75 o 
   6   0   0      141.70      157.32     18.74 o 
   7   0   0     1893.70     1895.90     56.23 o 
   8   0   0      144.86      147.95     21.42 o 
   9   0   0      595.77      569.04     39.50 o 
  10   0   0      243.47      253.72     30.79 o 
  11   0   0      101.99       96.40     24.77 o 
  12   0   0      132.59      115.82     28.79 o 
   1   1   0     2158.83     1859.59     18.22 o 
   3   1   0     5409.68     4833.99     42.41 o 
   4   1   0     2915.48     2621.18     35.88 o 
   5   1   0     1997.94     1978.79     27.95 o 
   6   1   0     9684.64     8846.40    189.26 o 
   7   1   0     2084.65     1956.89     33.49 o 
   8   1   0      149.08      134.54     14.91 o 
   9   1   0      157.74      168.93     17.97 o 
  10   1   0        0.26        3.95     10.17 o 
  11   1   0       16.50        4.74     11.81 o 
  12   1   0       22.92       13.39     14.20 o 
   1   2   0     7445.77     7715.59     92.91 o 
   2   2   0     2216.97     3121.26     26.53 o 
   3   2   0      993.74      669.71     14.43 o 
   4   2   0      293.46      200.76      9.88 o 
   5   2   0       14.76       27.17      5.89 o 
   6   2   0       18.33       19.47      6.39 o 
   7   2   0        0.31        8.91      6.78 o 
   8   2   0      289.55      243.10     16.04 o 
   9   2   0      120.34      104.99     12.99 o 
  10   2   0       79.06       99.72     16.76 o 
  11   2   0       21.02        3.66     11.90 o 
  12   2   0        8.73        8.21     13.63 o 
   1   3   0       83.70       69.69      5.66 o 
   2   3   0      345.99      532.73     13.27 o 
   3   3   0        1.57        3.16      3.94 o 
   4   3   0        1.31       -1.62      3.94 o 
   5   3   0       26.31       34.88      6.55 o 
   6   3   0        2.36       -0.40      5.66 o 
   7   3   0       46.64       42.57      8.84 o 
   8   3   0       43.44       28.85      9.96 o 
   9   3   0        0.76       -4.65      7.75 o 
  10   3   0        6.23       11.82     10.18 o 
  11   3   0        0.10       -3.24     11.24 o 
   0   4   0        6.94       -1.34      6.03 o 
   1   4   0     1645.99     1552.25     23.56 o 
   2   4   0      617.29      605.84     16.10 o 
   3   4   0      458.40      472.73     15.20 o 
   4   4   0      485.77      451.03     15.95 o 
   5   4   0       10.51       11.16      6.18 o 
   6   4   0       98.12      101.00     10.93 o 
   7   4   0      171.91      215.59     15.18 o 
   8   4   0      206.35      244.62     16.98 o 
   9   4   0      108.13       98.11     13.58 o 
  10   4   0       64.64       48.07     12.44 o 
  11   4   0       52.08       68.73     12.21 o 
   1   5   0       24.05       42.07      6.57 o 
   2   5   0      681.69      702.07     18.91 o 
   3   5   0      611.31      561.05     17.89 o 
   4   5   0     1463.87     1410.40     28.57 o 
   5   5   0     1082.61     1140.64     27.43 o 
   6   5   0       58.20       62.20     10.14 o 
   7   5   0       40.52       44.07     10.16 o 
   8   5   0       41.95       52.06     11.44 o 
   9   5   0       11.59       12.19     10.27 o 
  10   5   0        4.58       -5.17     10.14 o 
   0   6   0     1283.48     1239.16     46.86 o 
   1   6   0      552.17      578.12     16.64 o 
   2   6   0      642.86      694.04     20.71 o 
   3   6   0      491.77      460.18     18.26 o 
   4   6   0       50.61       48.21      9.33 o 
   5   6   0       48.60       59.25     10.44 o 
   6   6   0       57.16       59.85     11.02 o 
   7   6   0       35.16       42.24     10.89 o 
   8   6   0       67.90       62.95     12.87 o 
   9   6   0      104.92      116.08     16.08 o 
   1   7   0      106.28       99.97     11.33 o 
   2   7   0       31.55       35.84      9.01 o 
   3   7   0      433.93      451.09     19.93 o 
   4   7   0      172.64      160.40     14.42 o 
   5   7   0        9.34       21.62      9.55 o 
   6   7   0      130.70      151.47     15.67 o 
   7   7   0       81.50      121.49     15.42 o 
   8   7   0       20.44       24.16     11.66 o 
   0   8   0      151.13      139.92     24.10 o 
   1   8   0       11.91        3.28      9.91 o 
   2   8   0        0.98        7.77     10.58 o 
   3   8   0       77.39      108.37     16.55 o 
   4   8   0       87.13       91.09     16.09 o 
   5   8   0       64.88       76.85     16.07 o 
   6   8   0       25.70       20.53     14.11 o 
   1   9   0       10.47        5.69     11.72 o 
   2   9   0       10.64        3.74     11.24 o 
   3   9   0       14.50        4.02     18.08 o 
   4   9   0       22.62       20.08     20.08 o 
 -12   1   1        8.02       -7.39     12.48 o 
 -11   1   1       40.94       30.37     13.48 o 
 -10   1   1      123.09      123.16     17.27 o 
  -9   1   1      127.66      127.77     16.07 o 
  -8   1   1      225.66      188.69     14.18 o 
  -7   1   1      546.65      535.55     18.54 o 
  -6   1   1      415.27      435.85     17.05 o 
  -5   1   1      311.69      235.33     11.06 o 
  -4   1   1      332.57      317.93     10.93 o 
  -3   1   1       58.64       79.05      7.11 o 
  -2   1   1     3184.68     3238.57     58.13 o 
  -1   1   1     3584.22     3495.22     36.82 o 
   0   1   1     5203.79     6136.60     49.54 o 
   1   1   1     5695.28     6136.46     41.17 o 
   2   1   1     8714.13     9489.39    153.25 o 
   3   1   1      956.60      842.53     22.02 o 
   4   1   1     5347.61     5530.73    132.95 o 
   5   1   1     1477.76     1428.91     24.47 o 
   6   1   1     1303.05     1325.93     18.93 o 
   7   1   1       84.42       87.41     12.01 o 
   8   1   1       14.62       11.09      6.29 o 
   9   1   1      130.60      148.70     17.23 o 
  10   1   1       70.71       81.43     15.62 o 
  11   1   1       21.66       32.10     17.07 o 
  12   1   1        2.38       -6.67     12.75 o 
 -12   2   1        8.56       23.58     14.65 o 
 -11   2   1        6.66       -1.53     11.81 o 
 -10   2   1        0.95        5.61      9.21 o 
  -9   2   1      102.62       71.15     11.72 o 
  -8   2   1      691.07      594.08     30.86 o 
  -7   2   1     1659.14     1579.56     38.90 o 
  -6   2   1     1920.57     1827.77     30.25 o 
  -5   2   1     4156.32     4086.37     80.00 o 
  -4   2   1     5157.21     4817.38     91.36 o 
  -3   2   1     3044.88     3760.18     34.91 o 
  -2   2   1    41491.18    45479.25    249.50 o 
  -1   2   1    12077.55    13907.92     94.39 o 
   0   2   1    10377.81    11111.61     81.67 o 
   1   2   1      167.75      271.46      7.71 o 
   2   2   1      408.23      508.32     13.05 o 
   3   2   1     2879.39     2750.40     28.20 o 
   4   2   1       23.79       36.64      5.50 o 
   5   2   1     1906.20     1517.72     34.70 o 
   6   2   1     1844.87     1754.16     30.40 o 
   7   2   1     1083.35     1014.01     25.90 o 
   8   2   1      858.08      772.47     24.73 o 
   9   2   1      120.14       51.13     43.33 o 
  10   2   1       32.32       19.71     12.28 o 
  11   2   1       10.98       16.20     12.96 o 
  12   2   1        1.29        3.80     13.96 o 
 -12   3   1       47.10       41.26     16.07 o 
 -11   3   1      174.07      167.82     17.47 o 
 -10   3   1      213.74      213.87     17.60 o 
  -9   3   1      393.77      332.55     19.34 o 
  -8   3   1     1551.33     1500.19     33.57 o 
  -7   3   1      631.65      593.89     20.84 o 
  -6   3   1        3.11       27.22      6.90 o 
  -5   3   1      129.20      125.72      9.61 o 
  -4   3   1      801.72      740.01     18.05 o 
  -3   3   1     2033.29     1924.00     29.66 o 
  -2   3   1      743.36      894.26     17.82 o 
  -1   3   1     3476.47     3176.20     35.15 o 
   0   3   1     2569.51     2943.09     33.57 o 
   1   3   1     2211.53     2376.36     24.61 o 
   2   3   1     4524.54     4175.19     34.84 o 
   3   3   1     1395.18     1675.08     31.11 o 
   4   3   1      813.28      764.56     26.20 o 
   5   3   1      348.51      339.61     14.41 o 
   6   3   1       22.70       19.80      7.48 o 
   7   3   1      182.13      194.51     13.90 o 
   8   3   1      255.89      255.27     16.95 o 
   9   3   1      236.98      274.78     15.25 o 
  10   3   1      165.87      161.70     13.63 o 
  11   3   1      168.30      178.53     22.01 o 
 -11   4   1       19.56       20.31     11.74 o 
 -10   4   1        5.28        3.76      9.79 o 
  -9   4   1       31.18       36.14     10.60 o 
  -8   4   1      140.88      116.70     13.04 o 
  -7   4   1      541.11      587.71     21.71 o 
  -6   4   1      176.14      150.88     12.10 o 
  -5   4   1     1283.53     1217.49     26.08 o 
  -4   4   1     2493.32     2516.22     34.38 o 
  -3   4   1     1843.48     2001.74     34.01 o 
  -2   4   1     3605.78     3514.71     36.17 o 
  -1   4   1      671.87      660.20     29.12 o 
   0   4   1      295.46      244.70     12.75 o 
   1   4   1       13.76       11.38      4.25 o 
   2   4   1      354.49      373.60     12.87 o 
   3   4   1     1077.88     1058.89     21.76 o 
   4   4   1      413.16      448.95     15.96 o 
   5   4   1      885.18      872.59     22.66 o 
   6   4   1     1522.74     1458.39     30.90 o 
   7   4   1      665.82      575.23     22.02 o 
   8   4   1      178.11      187.22     15.43 o 
   9   4   1       69.71       65.23     12.36 o 
  10   4   1       25.99        8.06      8.74 o 
  11   4   1        1.02        2.34     10.83 o 
 -10   5   1       44.21       44.79     12.77 o 
  -9   5   1      107.82       78.96     13.48 o 
  -8   5   1       78.65       96.30     13.06 o 
  -7   5   1      161.81      170.32     14.50 o 
  -6   5   1      127.84      161.41     13.37 o 
  -5   5   1      270.91      335.60     16.59 o 
  -4   5   1        0.64        2.60      5.71 o 
  -3   5   1       74.55       70.83      6.65 o 
  -2   5   1        1.46        3.21      4.99 o 
  -1   5   1      845.95      924.61     36.82 o 
   0   5   1      589.82      613.95     21.53 o 
   1   5   1      264.42      268.94     12.47 o 
   2   5   1      575.97      611.40     17.75 o 
   3   5   1       95.12       98.98      9.40 o 
   4   5   1       54.63       63.15     11.25 o 
   5   5   1        3.55       -1.05      6.55 o 
   6   5   1       48.39       49.82      9.88 o 
   7   5   1        2.06        4.47      8.22 o 
   8   5   1       20.57       19.87     10.17 o 
   9   5   1       40.30       35.96     11.47 o 
  10   5   1        7.89        2.86      9.10 o 
  -9   6   1        0.09        2.23     10.44 o 
  -8   6   1        2.34       10.84     10.11 o 
  -7   6   1       29.65       34.08     10.61 o 
  -6   6   1       13.73       14.09      8.84 o 
  -5   6   1       58.58       58.75     10.17 o 
  -4   6   1        7.68        3.80      6.78 o 
  -3   6   1        4.24       10.13      6.82 o 
  -2   6   1       53.16       60.95      7.34 o 
  -1   6   1      154.10      169.91     12.24 o 
   0   6   1      670.63      650.43     24.82 o 
   1   6   1       55.52       66.68      8.63 o 
   2   6   1        0.92        2.90      6.18 o 
   3   6   1       30.16       47.82      8.72 o 
   4   6   1       80.37       70.97     10.30 o 
   5   6   1        5.35       20.84      8.76 o 
   6   6   1        5.27        6.94      8.55 o 
   7   6   1        9.96       15.82      9.76 o 
   8   6   1        0.96        1.98      9.65 o 
   9   6   1        3.32        9.96     10.00 o 
  -8   7   1       20.54       28.93     12.08 o 
  -7   7   1        1.02       14.27     10.27 o 
  -6   7   1       55.93       54.79     11.89 o 
  -5   7   1      208.65      202.38     16.15 o 
  -4   7   1       16.43       31.23      9.47 o 
  -3   7   1       80.19       78.65     11.06 o 
  -2   7   1      141.84      177.90     13.76 o 
  -1   7   1        1.78       -2.68      5.83 o 
   0   7   1       15.75       19.41      9.47 o 
   1   7   1      117.13      134.85     12.85 o 
   2   7   1      246.43      204.86     14.66 o 
   3   7   1      359.61      388.19     18.93 o 
   4   7   1       87.95      100.99     12.61 o 
   5   7   1      461.54      490.15     22.41 o 
   6   7   1       23.80       13.85     10.11 o 
   7   7   1        4.22       11.32     10.77 o 
   8   7   1        7.20       13.59     11.81 o 
  -7   8   1       80.04       55.60     17.75 o 
  -6   8   1      115.06      143.34     21.06 o 
  -5   8   1      117.27      125.85     15.21 o 
  -4   8   1      217.01      216.99     19.11 o 
  -3   8   1      243.80      279.03     18.54 o 
  -2   8   1       67.65       67.85     11.54 o 
  -1   8   1        1.65        2.86      8.30 o 
   0   8   1        4.42       11.74      8.74 o 
   1   8   1       54.48       37.83     12.54 o 
   2   8   1       14.48       25.44     11.83 o 
   3   8   1      175.64      171.33     32.47 o 
   4   8   1       47.40       57.64     14.86 o 
   5   8   1       93.70      101.82     17.51 o 
   6   8   1      337.39      378.72     28.61 o 
  -4   9   1       12.12        4.69     19.41 o 
  -3   9   1       13.92        3.35     18.08 o 
  -2   9   1        6.99        0.67     16.74 o 
  -1   9   1      105.64       81.00     24.10 o 
   0   9   1      290.39      314.64     36.82 o 
   1   9   1      212.25      219.26     22.01 o 
   2   9   1       86.56       68.59     16.07 o 
   3   9   1        5.38       16.35     13.23 o 
 -12   0   2       67.60       99.75     26.78 o 
 -11   0   2      235.34      247.03     32.13 o 
 -10   0   2     1050.72     1006.86     52.22 o 
  -9   0   2      974.26      951.29     47.53 o 
  -8   0   2     1524.15     1467.44     52.89 o 
  -7   0   2     1144.80     1008.00     28.86 o 
  -6   0   2     2468.98     2014.42     36.45 o 
  -5   0   2      693.54      767.96     47.87 o 
  -4   0   2      143.76      131.85     15.06 o 
  -1   0   2    31207.20    17358.29    147.28 o 
   0   0   2    15832.21    26248.64    224.27 o 
   1   0   2    33810.99    24893.67    180.75 o 
   3   0   2     2674.45     1932.20    109.12 o 
   4   0   2     9490.14     8356.80    315.65 o 
   5   0   2     2856.01     3107.79     81.34 o 
   6   0   2      233.67      221.95     12.63 o 
   7   0   2       64.54       59.11      8.41 o 
   8   0   2      218.46      261.76     28.12 o 
   9   0   2        4.72      -10.71     11.38 o 
  10   0   2       46.74       60.92     20.75 o 
  11   0   2       22.36       47.53     22.09 o 
  12   0   2       70.00       63.60     26.11 o 
 -12   1   2       95.51      136.19     36.49 o 
 -11   1   2       54.62       35.64     13.70 o 
 -10   1   2       16.16       15.22     12.38 o 
  -9   1   2        7.61       -0.14      7.65 o 
  -8   1   2      600.80      608.98     28.61 o 
  -7   1   2      595.39      522.06     18.03 o 
  -6   1   2     1435.17     1387.06     25.23 o 
  -5   1   2     5687.83     4840.71    204.68 o 
  -4   1   2      670.41      882.26     40.57 o 
  -3   1   2     5016.33     5176.74    173.29 o 
  -2   1   2    20201.64    18229.55   2188.91 o 
   1   1   2      298.13      385.11     12.19 o 
   2   1   2      175.55       70.55      4.17 o 
   3   1   2       21.97        8.49      2.89 o 
   4   1   2     6291.44     5725.28     79.14 o 
   5   1   2     6197.88     6218.88    172.54 o 
   6   1   2     1261.99     1276.01     31.95 o 
   7   1   2     1527.72     1496.11     56.99 o 
   8   1   2      304.60      312.03     15.65 o 
   9   1   2      100.70       84.35     14.67 o 
  10   1   2       38.34       49.86     13.96 o 
  11   1   2       11.45       16.63     13.63 o 
  12   1   2        0.03      -10.83     12.86 o 
 -12   2   2        4.36       -5.18     11.59 o 
 -11   2   2       54.44       64.56     13.00 o 
 -10   2   2        2.96       -5.82      8.32 o 
  -9   2   2      706.93      745.36     25.37 o 
  -8   2   2      457.25      412.02     19.34 o 
  -7   2   2       32.47       32.88      7.71 o 
  -6   2   2      883.16      804.81     20.55 o 
  -5   2   2       21.68       30.72      5.77 o 
  -4   2   2      239.65      332.35     13.96 o 
  -3   2   2       25.08       14.48      3.73 o 
  -2   2   2    81519.84    84944.65    418.83 o 
  -1   2   2     8383.15    11177.21    166.31 o 
   1   2   2     5186.45     5593.17     86.50 o 
   2   2   2      603.02      677.11     13.10 o 
   3   2   2      106.51      164.30      8.50 o 
   4   2   2     1115.88      872.80     36.02 o 
   5   2   2      702.24      688.74     18.66 o 
   6   2   2       20.01       25.33      6.80 o 
   7   2   2        0.82        5.45      5.22 o 
   8   2   2        1.40        2.81      6.37 o 
   9   2   2        0.98       -1.94      4.60 o 
  10   2   2       56.44       50.44     14.18 o 
  11   2   2       55.60       57.19     16.33 o 
 -12   3   2        0.10        1.42     11.50 o 
 -11   3   2        0.73       -4.05      9.48 o 
 -10   3   2        0.69       -1.89      8.89 o 
  -9   3   2      200.89      162.73     14.94 o 
  -8   3   2     1203.38     1254.34     42.02 o 
  -7   3   2       17.99       23.32      8.06 o 
  -6   3   2      447.29      496.67     17.67 o 
  -5   3   2       35.59       31.92      6.50 o 
  -4   3   2      502.25      480.42     14.77 o 
  -3   3   2       54.15       50.32      4.39 o 
  -2   3   2      228.92      277.00      9.64 o 
  -1   3   2     1753.64     1739.89     48.92 o 
   0   3   2      136.85      107.56     14.73 o 
   1   3   2       34.11       41.44      4.76 o 
   2   3   2      135.49      111.89      7.59 o 
   3   3   2       16.59       47.88      6.05 o 
   4   3   2      743.70      645.40     17.24 o 
   5   3   2       77.35       75.55      8.49 o 
   6   3   2        0.03       -6.39      5.32 o 
   7   3   2       52.00       56.93      9.72 o 
   8   3   2        1.24        3.50      6.29 o 
   9   3   2       10.46       15.37      7.94 o 
  10   3   2        1.96       -3.53      8.49 o 
  11   3   2        0.05        0.13     12.28 o 
 -11   4   2       25.60       27.44     11.84 o 
 -10   4   2       44.55       42.72     11.89 o 
  -9   4   2      230.97      223.62     17.22 o 
  -8   4   2      153.57      143.53     13.87 o 
  -7   4   2      187.95      193.88     13.88 o 
  -6   4   2      161.77      119.32     11.21 o 
  -5   4   2        9.79       18.35      6.65 o 
  -4   4   2      253.30      294.81     13.82 o 
  -3   4   2     1319.35     1423.40     19.71 o 
  -2   4   2      274.55      230.86     60.61 o 
  -1   4   2      404.70      232.56    154.89 o 
   0   4   2      769.22      808.70     32.13 o 
   1   4   2      624.47      671.35     15.47 o 
   2   4   2     1360.56     1229.23     21.66 o 
   3   4   2     1602.48     1529.17     34.05 o 
   4   4   2     1046.29     1095.49     23.68 o 
   5   4   2      197.96      202.80     12.86 o 
   6   4   2      276.49      264.63     15.59 o 
   7   4   2       16.49        7.95      7.82 o 
   8   4   2        9.30        8.98      7.39 o 
   9   4   2       28.83       38.57      9.74 o 
  10   4   2       12.87       18.69      9.21 o 
  11   4   2       11.16       11.83     14.39 o 
 -11   5   2       11.53        3.02     11.03 o 
 -10   5   2       72.25       71.12     13.81 o 
  -9   5   2        3.67        1.64      9.56 o 
  -8   5   2       63.07       48.51     10.87 o 
  -7   5   2      106.06       90.73     12.06 o 
  -6   5   2       16.99       11.22      7.37 o 
  -5   5   2     1326.86     1300.37     28.78 o 
  -4   5   2      533.54      585.44     19.22 o 
  -3   5   2      855.37      796.41     16.79 o 
  -2   5   2      661.44      676.40     15.56 o 
  -1   5   2      188.52      189.59     13.76 o 
   0   5   2      595.89      586.70     20.76 o 
   1   5   2       67.45       70.54      7.55 o 
   2   5   2      187.94      182.63     11.26 o 
   3   5   2      648.98      700.92     19.90 o 
   4   5   2      291.22      307.73     15.43 o 
   5   5   2      160.01      190.15     13.78 o 
   6   5   2      386.55      454.75     20.09 o 
   7   5   2      232.65      226.81     16.49 o 
   8   5   2      201.81      212.17     14.65 o 
   9   5   2      188.56      213.73     15.71 o 
  10   5   2       56.40       40.30     11.24 o 
 -10   6   2       94.31       97.31     15.89 o 
  -9   6   2      114.67      111.76     15.61 o 
  -8   6   2      123.34      134.46     15.45 o 
  -7   6   2       97.75      118.15     13.87 o 
  -6   6   2       61.48       73.24     11.50 o 
  -5   6   2       23.42       25.27      8.45 o 
  -4   6   2       12.06       17.12      7.55 o 
  -3   6   2      161.54      164.09     12.62 o 
  -2   6   2      326.46      309.49     12.82 o 
  -1   6   2      160.06      143.02     11.05 o 
   0   6   2      376.52      348.89     14.95 o 
   1   6   2     1926.25     1881.89     36.59 o 
   2   6   2     1770.26     1761.72     45.04 o 
   3   6   2      906.02      904.49     27.00 o 
   4   6   2     1093.82     1081.04     36.80 o 
   5   6   2      984.43     1054.78     28.56 o 
   6   6   2        0.37       -4.83      7.77 o 
   7   6   2       51.95       53.21     10.17 o 
   8   6   2       17.33       13.54      9.03 o 
   9   6   2       92.41      122.13     14.19 o 
  -8   7   2        4.31        0.69     10.50 o 
  -7   7   2       43.09       54.96     12.47 o 
  -6   7   2       57.38       68.42     12.29 o 
  -5   7   2       91.33       97.72     12.83 o 
  -4   7   2      226.80      245.97     16.32 o 
  -3   7   2      306.86      340.68     18.02 o 
  -2   7   2      792.37      808.55     24.83 o 
  -1   7   2      286.74      292.95     14.09 o 
   0   7   2        9.60        0.65      5.92 o 
   1   7   2        2.50        0.96      8.27 o 
   2   7   2       61.03       67.49     12.78 o 
   3   7   2      145.35      154.56     17.02 o 
   4   7   2       54.13       74.68     14.43 o 
   5   7   2       83.46       84.73     15.38 o 
   6   7   2      228.23      275.11     23.52 o 
   7   7   2      197.93      227.07     19.07 o 
   8   7   2       57.25       54.50     15.40 o 
  -7   8   2        1.26        7.48     14.43 o 
  -6   8   2        0.03       19.08     14.67 o 
  -5   8   2        0.58      -11.33     11.81 o 
  -4   8   2        1.83       -2.30     11.59 o 
  -3   8   2        3.01       12.55     12.06 o 
  -2   8   2       25.03       16.75     12.06 o 
  -1   8   2       16.97       23.31      9.51 o 
   0   8   2       15.52       12.81      8.84 o 
   1   8   2       62.57       59.00     11.26 o 
   2   8   2       20.11       18.51      9.50 o 
   3   8   2       63.59       71.28     12.47 o 
   4   8   2      139.72      156.83     17.47 o 
   5   8   2       50.99       40.16     12.19 o 
   6   8   2      124.15      107.15     15.25 o 
  -4   9   2        4.20        3.35     18.08 o 
  -3   9   2        7.23        0.00     17.41 o 
  -2   9   2       15.83        3.35     18.08 o 
  -1   9   2        3.23        2.68     16.07 o 
   0   9   2        2.17        8.64     12.54 o 
   1   9   2       11.03       10.91     12.75 o 
   2   9   2       20.65        6.60     12.06 o 
   3   9   2      175.38      187.94     21.98 o 
 -12   1   3        4.46        2.90     12.75 o 
 -11   1   3       33.96       32.71     13.48 o 
 -10   1   3       52.54       47.54     11.09 o 
  -9   1   3      215.38      231.80     15.97 o 
  -8   1   3      550.65      535.75     19.84 o 
  -7   1   3      502.46      454.72     16.74 o 
  -6   1   3      549.53      536.70     16.32 o 
  -5   1   3      174.40      159.11      9.44 o 
  -4   1   3       26.58       41.24      4.93 o 
  -3   1   3      397.44      314.69    141.99 o 
  -2   1   3     2805.06     3089.56     56.64 o 
   0   1   3     3262.32     4482.32     54.36 o 
   1   1   3     1059.18     1405.49     51.53 o 
   2   1   3      140.80      220.02      8.73 o 
   3   1   3      266.65      252.49     14.18 o 
   4   1   3     5150.00     5355.52     73.24 o 
   5   1   3      415.29      516.33     13.71 o 
   6   1   3        1.50       -0.60      4.29 o 
   7   1   3        1.50        1.73      5.24 o 
   8   1   3        0.32       -1.87      6.17 o 
   9   1   3       80.18       86.50     14.65 o 
  10   1   3       56.00       49.88     14.39 o 
  11   1   3        1.28        1.33     12.06 o 
 -12   2   3       94.36       81.02     17.71 o 
 -11   2   3      129.83      125.96     15.39 o 
 -10   2   3      113.79      111.35     13.74 o 
  -9   2   3        0.09       -2.61      7.61 o 
  -8   2   3       43.34       47.07      8.94 o 
  -7   2   3      165.05      161.28     11.89 o 
  -6   2   3     1212.05     1048.54     36.57 o 
  -5   2   3     1764.55     1802.15     39.93 o 
  -4   2   3      630.38      686.85     15.37 o 
  -3   2   3    10064.98     9791.45     86.62 o 
  -2   2   3    28347.75    35246.52    507.10 o 
  -1   2   3    16426.84    16760.60    166.10 o 
   0   2   3     3047.40     3150.99     74.56 o 
   1   2   3      593.15      707.49     10.74 o 
   2   2   3     1948.62     1762.65     28.89 o 
   3   2   3      274.09      286.71      9.25 o 
   4   2   3      712.94      534.67     13.04 o 
   5   2   3      204.85      214.36     10.03 o 
   6   2   3      650.80      561.33     15.89 o 
   7   2   3      523.38      494.64     18.49 o 
   8   2   3      234.50      221.19     18.84 o 
   9   2   3      149.75      182.23     23.43 o 
  10   2   3       38.97       42.08     13.70 o 
  11   2   3       47.33       27.99     14.18 o 
 -12   3   3       25.76       31.16     12.87 o 
 -11   3   3       81.44       68.09     13.25 o 
 -10   3   3      308.69      310.82     19.81 o 
  -9   3   3      128.65      147.83     14.27 o 
  -8   3   3      168.61      168.97     13.77 o 
  -7   3   3     3035.64     2920.82     47.81 o 
  -6   3   3     1325.04     1280.38     28.33 o 
  -5   3   3      213.57      275.51     12.81 o 
  -4   3   3     4461.79     4514.89     53.25 o 
  -3   3   3     1025.42     1031.69     14.87 o 
  -2   3   3     5812.39     6151.72     71.70 o 
  -1   3   3      349.54      558.46     12.44 o 
   0   3   3     4611.17     4383.92     62.23 o 
   1   3   3     3159.90     3317.26     88.77 o 
   2   3   3     5065.21     5481.72    140.92 o 
   3   3   3     6363.66     6049.35    140.84 o 
   4   3   3      419.99      448.51     14.98 o 
   5   3   3      840.67      686.53     16.97 o 
   6   3   3      234.00      219.58     11.67 o 
   7   3   3       17.52       13.48      6.38 o 
   8   3   3        0.84        7.77      6.64 o 
   9   3   3       87.35       69.89     11.72 o 
  10   3   3       81.47      110.09     17.75 o 
  11   3   3       44.43       51.26     16.07 o 
 -11   4   3       52.01       38.89     12.70 o 
 -10   4   3       46.02       37.07     11.51 o 
  -9   4   3      123.09      134.08     14.49 o 
  -8   4   3      257.48      264.35     17.00 o 
  -7   4   3      106.08       92.47     10.89 o 
  -6   4   3      598.91      619.24     20.22 o 
  -5   4   3      641.51      651.82     19.64 o 
  -4   4   3     9217.43     9898.48    110.44 o 
  -3   4   3     5961.07     6120.91     40.02 o 
  -2   4   3     1339.79     1423.07     19.59 o 
  -1   4   3     1744.98     1616.77     32.99 o 
   0   4   3     2272.41     2350.22     41.04 o 
   1   4   3      225.56      197.21      8.34 o 
   2   4   3      354.55      270.46     11.30 o 
   3   4   3      111.97      106.36      8.72 o 
   4   4   3      442.02      406.19     15.81 o 
   5   4   3      258.58      247.09     12.02 o 
   6   4   3      712.02      682.96     19.32 o 
   7   4   3      349.75      319.30     15.20 o 
   8   4   3      248.49      235.73     14.76 o 
   9   4   3      182.79      196.00     14.76 o 
  10   4   3       31.03       17.16     10.31 o 
 -11   5   3       36.86       33.69     12.57 o 
 -10   5   3      155.29      137.20     16.04 o 
  -9   5   3      188.35      206.87     17.33 o 
  -8   5   3        1.65       -2.28      8.34 o 
  -7   5   3       33.24       37.35      9.64 o 
  -6   5   3        0.94        4.91      7.06 o 
  -5   5   3        2.43        2.37      6.70 o 
  -4   5   3      126.31       74.29     54.76 o 
  -3   5   3       80.07       76.45      7.21 o 
  -2   5   3      717.52      721.75     14.68 o 
  -1   5   3      145.24      121.85      8.98 o 
   0   5   3      443.82      413.69     15.17 o 
   1   5   3      379.16      378.92     12.15 o 
   2   5   3      806.85      795.32     23.29 o 
   3   5   3     1612.02     1697.29     33.40 o 
   4   5   3      325.63      301.18     15.32 o 
   5   5   3       65.05       68.42      8.61 o 
   6   5   3       16.11       13.80      7.06 o 
   7   5   3        9.76       12.58      7.71 o 
   8   5   3        2.49        1.17      7.64 o 
   9   5   3        2.23       -3.71      8.45 o 
  10   5   3        7.68       -0.67      9.41 o 
 -10   6   3       18.68       19.30     12.10 o 
  -9   6   3        0.30        2.22     10.24 o 
  -8   6   3        0.20       -3.02      8.81 o 
  -7   6   3        2.93        2.68      8.26 o 
  -6   6   3       16.34       34.17      9.88 o 
  -5   6   3      104.86       99.69     11.63 o 
  -4   6   3        9.86        4.30      5.93 o 
  -3   6   3       16.49       18.58      8.72 o 
  -2   6   3        0.06       -0.08      4.54 o 
  -1   6   3      181.95      148.93     13.80 o 
   0   6   3       81.33       83.52     10.69 o 
   1   6   3       26.00       25.69      6.38 o 
   2   6   3        3.64        6.53      5.85 o 
   3   6   3       38.46       33.36      7.43 o 
   4   6   3        6.82       10.87      7.10 o 
   5   6   3       16.08       30.62      8.62 o 
   6   6   3        7.74        4.40      7.42 o 
   7   6   3        0.00        0.89      7.95 o 
   8   6   3        1.13       -0.69      8.92 o 
   9   6   3       13.19       10.16      9.78 o 
  -8   7   3       28.62       34.48     16.80 o 
  -7   7   3       33.39       31.72     15.73 o 
  -6   7   3       59.76       59.61     15.81 o 
  -5   7   3       39.32       60.43     15.15 o 
  -4   7   3        1.47       -3.13      6.30 o 
  -3   7   3        8.82        2.82      5.15 o 
  -2   7   3       26.24       15.21     10.14 o 
  -1   7   3       35.25       17.14     18.68 o 
   0   7   3       65.63       43.69      9.17 o 
   1   7   3      211.52      228.99     15.40 o 
   2   7   3      197.74      200.28     23.01 o 
   3   7   3      134.41      100.91     12.36 o 
   4   7   3      190.00      224.55     20.60 o 
   5   7   3        0.13        5.26      8.74 o 
   6   7   3       35.40       28.41     11.32 o 
   7   7   3        2.43       17.50     11.02 o 
  -7   8   3       56.00       72.89     18.39 o 
  -6   8   3       46.42       42.35     16.33 o 
  -5   8   3       99.43      126.06     25.44 o 
  -4   8   3      141.13      153.42     19.64 o 
  -3   8   3      306.20      314.62     24.38 o 
  -2   8   3      497.82      506.48     28.61 o 
  -1   8   3      186.89      175.46     15.45 o 
   0   8   3      174.04      143.76     17.50 o 
   1   8   3      112.02      109.82     16.49 o 
   2   8   3        0.99       -8.73      9.91 o 
   3   8   3        0.18        5.36     11.36 o 
   4   8   3       21.00       16.40     12.78 o 
   5   8   3      173.24      201.79     22.01 o 
   6   8   3      193.15      169.71     22.01 o 
  -4   9   3        1.90      -18.74     16.07 o 
  -3   9   3        0.64       11.38     18.74 o 
  -2   9   3       29.93       16.07     20.08 o 
  -1   9   3      102.44      100.42     25.44 o 
   0   9   3      172.56      129.82     19.39 o 
   1   9   3      329.98      343.81     35.48 o 
   2   9   3      104.99      114.88     18.44 o 
   3   9   3       11.54       11.29     13.39 o 
 -13   0   4        1.11       12.72     19.41 o 
 -12   0   4        2.03       11.38     18.08 o 
 -11   0   4      371.64      338.74     35.48 o 
 -10   0   4     1161.77     1215.06     55.56 o 
  -9   0   4      648.12      641.34     39.50 o 
  -8   0   4     2091.67     1953.29     42.12 o 
  -7   0   4     3589.62     3284.32     49.47 o 
  -6   0   4     1595.98     1655.81     32.40 o 
  -5   0   4     6016.47     5129.54    150.26 o 
  -4   0   4      122.47       86.73      6.00 o 
  -3   0   4        0.18       33.01      6.89 o 
  -2   0   4      115.61       99.50      7.03 o 
  -1   0   4     5685.06     6573.07     84.69 o 
   0   0   4     6098.52     5833.33     46.19 o 
   2   0   4     6396.56     4294.55     53.56 o 
   3   0   4      165.58      100.85     18.41 o 
   4   0   4      274.89      207.41     20.08 o 
   5   0   4     2094.30     1737.79     82.34 o 
   6   0   4      968.14     1001.20     51.21 o 
   7   0   4      260.71      262.43     26.78 o 
   8   0   4        9.09       11.38     13.39 o 
   9   0   4      134.76      174.06     26.78 o 
  10   0   4       39.67       26.11     18.74 o 
  11   0   4       30.23       62.26     23.43 o 
 -12   1   4      104.44      110.13     18.94 o 
 -11   1   4       34.25       56.81     14.18 o 
 -10   1   4       19.38       27.80      9.90 o 
  -9   1   4      132.48      112.97     12.32 o 
  -8   1   4      340.88      352.63     16.87 o 
  -7   1   4      513.76      444.59     16.47 o 
  -6   1   4      129.30      129.33      9.33 o 
  -5   1   4      473.20      502.87     16.46 o 
  -4   1   4     9614.87     8890.52    377.99 o 
  -2   1   4      524.82      744.10     21.19 o 
  -1   1   4     7523.38     7448.20     68.45 o 
   0   1   4     2798.61     4316.39    136.90 o 
   1   1   4     3005.01     1814.59    490.08 o 
   2   1   4      485.45      522.35     18.65 o 
   3   1   4     1077.36      883.57     23.99 o 
   4   1   4      680.69     1091.13     25.41 o 
   5   1   4     2234.51     2152.11     50.68 o 
   6   1   4      778.40      679.92     41.84 o 
   7   1   4      162.90      160.36     11.71 o 
   8   1   4      564.79      584.90     27.69 o 
   9   1   4       44.27       56.90     13.44 o 
  10   1   4       20.65       25.39     13.48 o 
  11   1   4       92.41      115.35     19.86 o 
 -12   2   4       32.21       23.62     11.97 o 
 -11   2   4       55.56       49.24     12.11 o 
 -10   2   4      202.14      220.44     16.82 o 
  -9   2   4       62.80       62.65     10.48 o 
  -8   2   4      167.61      170.15     12.83 o 
  -7   2   4      666.75      592.71     19.83 o 
  -6   2   4      431.28      434.09     15.34 o 
  -5   2   4      332.38      240.90     10.93 o 
  -4   2   4      172.67      171.74      6.69 o 
  -3   2   4     1108.72     1008.95     14.29 o 
  -1   2   4     7357.06     6316.31     39.81 o 
   1   2   4       70.61       85.43      5.03 o 
   2   2   4     1634.07     1345.70     26.97 o 
   3   2   4      984.77     1101.72     18.06 o 
   4   2   4      127.57      137.05      6.25 o 
   5   2   4      812.91      659.77     30.84 o 
   6   2   4        3.18        1.29      4.91 o 
   7   2   4      255.52      286.91     15.55 o 
   8   2   4       32.29       26.75      8.27 o 
   9   2   4        0.56       10.54     10.86 o 
  10   2   4        4.63        6.75     11.53 o 
  11   2   4        2.06       -3.65     11.90 o 
 -12   3   4        3.30        9.25     11.39 o 
 -11   3   4        0.09       -3.14      9.48 o 
 -10   3   4       11.34       14.14      9.18 o 
  -9   3   4      593.59      555.71     22.76 o 
  -8   3   4      503.00      511.51     20.44 o 
  -7   3   4       24.98       44.85      8.47 o 
  -6   3   4       61.17       61.23      8.17 o 
  -5   3   4       44.66       38.09     14.32 o 
  -4   3   4     1659.70     1721.16     41.07 o 
  -3   3   4       10.78        9.52      3.11 o 
  -2   3   4       15.67       21.06      4.03 o 
  -1   3   4        4.97        4.19      2.72 o 
   0   3   4       14.02       10.60      3.06 o 
   1   3   4     1180.62     1287.60     32.65 o 
   2   3   4     1560.21     1760.46     53.84 o 
   3   3   4     3532.42     3616.84     68.80 o 
   4   3   4       13.83       14.39      4.60 o 
   5   3   4       61.01       50.22      6.66 o 
   6   3   4        7.30       12.80      5.64 o 
   7   3   4      111.56      124.68     11.94 o 
   8   3   4       20.08       10.67      7.87 o 
   9   3   4        3.02        0.42      7.82 o 
  10   3   4        0.39        7.44     11.81 o 
  11   3   4        0.10        1.82     13.03 o 
 -11   4   4        1.75      -10.03      9.34 o 
 -10   4   4       35.47       24.19     10.60 o 
  -9   4   4       81.10      108.18     13.49 o 
  -8   4   4       67.69       59.47     10.83 o 
  -7   4   4      182.48      166.66     13.22 o 
  -6   4   4      148.66      204.33     12.99 o 
  -5   4   4      236.87      205.11     30.08 o 
  -4   4   4     7836.55     8920.88     49.53 o 
  -3   4   4     6183.05     6807.41     56.33 o 
  -2   4   4       24.61       33.56      5.56 o 
  -1   4   4      310.05      365.87     12.35 o 
   0   4   4      414.27      447.85     10.74 o 
   1   4   4      947.89      877.80     21.93 o 
   2   4   4      524.58      452.40     18.55 o 
   3   4   4     2318.88     2321.64     74.50 o 
   4   4   4      270.95      264.93     11.87 o 
   5   4   4       17.38       10.39      5.75 o 
   6   4   4       56.59       61.21      8.52 o 
   7   4   4        3.58        1.84      6.36 o 
   8   4   4       17.29       25.45      8.49 o 
   9   4   4       11.42        8.42      9.21 o 
  10   4   4        7.59       14.99     10.99 o 
 -11   5   4       74.74       68.94     14.37 o 
 -10   5   4      243.75      280.74     24.24 o 
  -9   5   4       85.37       88.41     13.49 o 
  -8   5   4        8.18        0.87      8.57 o 
  -7   5   4        0.13       -1.57      7.49 o 
  -6   5   4       71.23       55.54     16.72 o 
  -5   5   4      694.31      744.06     22.15 o 
  -4   5   4     3161.53     3040.31     40.39 o 
  -3   5   4     1404.91     1496.84     22.84 o 
  -2   5   4      205.10      160.82      9.14 o 
  -1   5   4      622.82      596.81     18.70 o 
   0   5   4      831.47      833.16     20.29 o 
   1   5   4      717.61      669.19     15.40 o 
   2   5   4      192.62      180.09     10.11 o 
   3   5   4       66.42       70.63      7.87 o 
   4   5   4      545.11      583.36     22.71 o 
   5   5   4      477.43      479.43     17.19 o 
   6   5   4      170.48      212.79     13.36 o 
   7   5   4      344.19      400.56     18.07 o 
   8   5   4      377.98      386.85     18.81 o 
   9   5   4      258.24      268.82     17.53 o 
 -10   6   4      138.38      126.83     21.98 o 
  -9   6   4      148.39      166.48     22.48 o 
  -8   6   4      159.73      155.01     29.46 o 
  -7   6   4      254.73      282.15     18.49 o 
  -6   6   4      574.87      415.60    201.85 o 
  -5   6   4     1287.83     1304.00     30.78 o 
  -4   6   4      159.74      164.02     12.89 o 
  -3   6   4        1.40       -2.42      6.00 o 
  -2   6   4        2.79        1.16      5.11 o 
  -1   6   4      140.11      139.77     11.12 o 
   0   6   4      555.41      524.91     18.58 o 
   1   6   4     1160.16     1145.69     26.78 o 
   2   6   4     1496.12     1442.71     58.08 o 
   3   6   4      861.05      866.73     31.51 o 
   4   6   4     2345.47     2325.52     92.74 o 
   5   6   4     1112.64     1027.32     33.20 o 
   6   6   4       60.66       62.49     11.70 o 
   7   6   4       55.67       52.65     12.49 o 
   8   6   4        8.70        5.78     10.42 o 
  -8   7   4        3.05        3.47     13.96 o 
  -7   7   4       27.40        8.03     12.78 o 
  -6   7   4       38.79       66.59     16.33 o 
  -5   7   4      163.02      161.65     19.17 o 
  -4   7   4      352.26      375.90     24.85 o 
  -3   7   4      362.89      334.81     23.20 o 
  -2   7   4      604.62      601.07     22.04 o 
  -1   7   4      617.05      595.90     26.78 o 
   0   7   4      280.49      284.27     20.76 o 
   1   7   4      177.93      193.29     14.53 o 
   2   7   4       69.87       82.12     11.33 o 
   3   7   4        1.63       -1.47      7.85 o 
   4   7   4       18.34       19.78      9.53 o 
   5   7   4      120.25      106.36     13.76 o 
   6   7   4      137.72      141.64     15.96 o 
   7   7   4       84.79       94.72     15.04 o 
  -7   8   4       28.33       42.10     17.27 o 
  -6   8   4       24.91       23.10     15.15 o 
  -5   8   4       16.81        7.42     13.48 o 
  -4   8   4       53.61       43.55     14.86 o 
  -3   8   4       16.79       12.59     12.54 o 
  -2   8   4        7.67       14.73     12.54 o 
  -1   8   4       28.24       30.06     10.48 o 
   0   8   4       66.04       53.55     13.96 o 
   1   8   4       53.13       35.77     13.01 o 
   2   8   4      107.27      116.03     17.71 o 
   3   8   4      255.35      269.40     23.87 o 
   4   8   4       44.43       38.38     14.86 o 
   5   8   4       21.00       20.13     13.70 o 
  -4   9   4       12.70       23.73     15.13 o 
  -3   9   4       18.39       31.62     14.86 o 
  -2   9   4        0.00        8.00     13.44 o 
  -1   9   4        0.10       -1.34     12.20 o 
   0   9   4        1.70       -5.03     12.28 o 
   1   9   4        0.04        1.31     12.54 o 
   2   9   4       50.10       58.24     16.57 o 
 -13   1   5        3.68       12.65     14.43 o 
 -12   1   5       21.12       20.39     15.06 o 
 -11   1   5       31.65       19.32     10.42 o 
 -10   1   5      285.98      303.99     18.53 o 
  -9   1   5      403.29      352.68     17.90 o 
  -8   1   5      852.45      827.45     23.31 o 
  -7   1   5      131.71      155.78     10.89 o 
  -6   1   5     2119.99     1921.58     39.54 o 
  -5   1   5       63.81       64.67      4.83 o 
  -4   1   5       12.24        9.51      2.28 o 
  -3   1   5      975.91      951.66     35.67 o 
  -2   1   5      949.47     1041.36     50.30 o 
  -1   1   5      320.03      314.32      8.76 o 
   0   1   5      312.91      602.55      8.61 o 
   1   1   5     1461.04     1035.14     28.46 o 
   2   1   5       13.08       22.19      3.23 o 
   3   1   5     1309.16     1204.24     23.99 o 
   4   1   5     1001.69      908.38     17.22 o 
   5   1   5       81.32       78.92      6.15 o 
   6   1   5       96.56       45.92     37.93 o 
   7   1   5       67.91       86.49      9.73 o 
   8   1   5        7.51       10.34      9.70 o 
   9   1   5        6.06        1.88     11.38 o 
  10   1   5       20.25       13.70     12.48 o 
  11   1   5       22.44        9.21     13.96 o 
 -12   2   5      275.73      300.07     22.53 o 
 -11   2   5      105.91      109.23     14.45 o 
 -10   2   5       62.76       61.49     11.41 o 
  -9   2   5      343.23      302.91     17.28 o 
  -8   2   5       80.72       86.02     10.22 o 
  -7   2   5       41.10       27.39      7.16 o 
  -6   2   5       79.02       87.06      6.24 o 
  -5   2   5      391.57      352.24      9.71 o 
  -4   2   5       14.46       31.33      3.48 o 
  -3   2   5     3439.91     3861.46     40.24 o 
  -2   2   5     8998.35     8997.91    147.94 o 
  -1   2   5      464.65      809.76      9.93 o 
   0   2   5     1469.03     1069.51     12.83 o 
   1   2   5     1633.11     1464.03     87.27 o 
   2   2   5      704.64      731.54     18.17 o 
   3   2   5      662.78      537.47     11.73 o 
   4   2   5      113.22      123.17      7.02 o 
   5   2   5      119.81       94.85      8.82 o 
   6   2   5      236.26      225.15     13.28 o 
   7   2   5      506.28      475.17     19.11 o 
   8   2   5       81.86      106.98     11.67 o 
   9   2   5       27.07       52.14     19.08 o 
  10   2   5      163.55      165.22     21.06 o 
  11   2   5       69.89       59.32     27.45 o 
 -12   3   5        1.54        4.94     10.60 o 
 -11   3   5       64.16       69.36     13.26 o 
 -10   3   5      105.08       73.71     12.41 o 
  -9   3   5       40.11       42.27      9.92 o 
  -8   3   5      500.04      494.82     19.88 o 
  -7   3   5      961.87      949.26     24.39 o 
  -6   3   5     1776.14     1822.33     39.76 o 
  -5   3   5     1771.79     1917.06     23.89 o 
  -4   3   5      342.41      377.44     10.39 o 
  -3   3   5      465.83      416.82     10.26 o 
  -2   3   5     2266.08     2686.75     38.84 o 
  -1   3   5      255.62      253.35      8.31 o 
   0   3   5      209.07      302.55      8.61 o 
   1   3   5     4571.97     4202.35     67.17 o 
   2   3   5    10176.19    10347.10    190.79 o 
   3   3   5     3448.18     3764.01     38.73 o 
   4   3   5     1545.96     1354.61     22.13 o 
   5   3   5      321.58      300.35     12.37 o 
   6   3   5      675.99      680.07     21.87 o 
   7   3   5      303.09      302.40     16.68 o 
   8   3   5        4.01        3.82      7.77 o 
   9   3   5        7.51        4.90      8.61 o 
  10   3   5        4.50        8.06     12.06 o 
 -11   4   5       87.42       65.07     13.15 o 
 -10   4   5       27.94       15.64      9.68 o 
  -9   4   5       76.56       99.07     12.87 o 
  -8   4   5       21.36       13.22      7.93 o 
  -7   4   5       68.78       51.52      8.77 o 
  -6   4   5       35.25       27.77      7.37 o 
  -5   4   5     1722.49     1785.34     30.34 o 
  -4   4   5     8886.12     9737.65    158.28 o 
  -3   4   5     3925.61     4065.96     33.46 o 
  -2   4   5     1505.84     1304.52     21.20 o 
  -1   4   5     1128.40     1241.55     15.91 o 
   0   4   5     3558.70     3647.54     46.28 o 
   1   4   5     3010.52     2943.06     65.13 o 
   2   4   5      671.92      688.00     15.82 o 
   3   4   5     1405.17     1303.59     34.22 o 
   4   4   5      138.01      150.27      9.74 o 
   5   4   5      295.00      251.76     12.59 o 
   6   4   5       13.82        6.54      5.95 o 
   7   4   5      409.80      448.54     17.97 o 
   8   4   5      234.97      251.04     17.75 o 
   9   4   5      106.40       87.40     13.63 o 
  10   4   5       89.42       96.87     14.66 o 
 -11   5   5       32.07       38.03     17.71 o 
 -10   5   5       68.84       47.91     17.27 o 
  -9   5   5      183.48      221.39     17.67 o 
  -8   5   5       60.64       60.52     11.51 o 
  -7   5   5       34.48       20.50      8.74 o 
  -6   5   5      809.28      872.00     25.30 o 
  -5   5   5       73.49       83.04      9.93 o 
  -4   5   5      108.98      119.49     11.44 o 
  -3   5   5      167.32      175.96      9.77 o 
  -2   5   5       24.30       28.91      6.17 o 
  -1   5   5       78.83       84.00      8.22 o 
   0   5   5      213.40      202.10     11.62 o 
   1   5   5     1792.96     1905.04     62.54 o 
   2   5   5       74.91       75.48      7.31 o 
   3   5   5      319.78      300.84     12.88 o 
   4   5   5     1136.02     1125.59     31.11 o 
   5   5   5       50.86       39.37      7.86 o 
   6   5   5       60.82       50.99      9.16 o 
   7   5   5       89.36      102.34     11.61 o 
   8   5   5       97.11       70.15     11.43 o 
   9   5   5      183.62      179.73     18.14 o 
 -10   6   5       24.71       27.71     17.23 o 
  -9   6   5        0.25       -0.09     13.70 o 
  -8   6   5        9.71       19.74     13.96 o 
  -7   6   5        1.09       -8.03     11.72 o 
  -6   6   5      500.01      510.67     29.58 o 
  -5   6   5      596.29      642.31     29.81 o 
  -4   6   5      276.77      290.16     21.06 o 
  -3   6   5       80.37       84.03     10.21 o 
  -2   6   5        3.25        2.01      7.57 o 
  -1   6   5      200.39      233.11     13.31 o 
   0   6   5        6.44       14.15      6.60 o 
   1   6   5        2.00        8.81      6.60 o 
   2   6   5       22.58       28.47      8.13 o 
   3   6   5       56.48       66.96     16.89 o 
   4   6   5      101.37       92.70     12.05 o 
   5   6   5        5.96        6.14      8.04 o 
   6   6   5        5.74        5.99      9.14 o 
   7   6   5        0.84       -4.88      8.72 o 
   8   6   5        5.90        5.81     10.69 o 
  -8   7   5       33.63       27.64     15.85 o 
  -7   7   5       57.78       69.70     17.71 o 
  -6   7   5       69.29       62.59     16.57 o 
  -5   7   5       40.45       33.71     13.48 o 
  -4   7   5        7.93       18.64     11.81 o 
  -3   7   5        0.96        4.61     10.64 o 
  -2   7   5        0.06        1.27      7.67 o 
  -1   7   5        3.67        1.99      9.22 o 
   0   7   5       58.81       79.42     15.40 o 
   1   7   5      112.70       89.62     14.91 o 
   2   7   5      142.18      162.47     25.77 o 
   3   7   5      234.70      276.70     22.19 o 
   4   7   5       72.38       57.86     20.75 o 
   5   7   5       25.24       45.83     14.43 o 
   6   7   5       52.73       57.89     16.07 o 
   7   7   5       10.60       26.45     13.51 o 
  -7   8   5       23.74       13.40     16.33 o 
  -6   8   5        1.33        4.02     13.73 o 
  -5   8   5       70.41       29.68     14.86 o 
  -4   8   5      239.62      260.40     24.09 o 
  -3   8   5      428.53      424.08     28.16 o 
  -2   8   5      393.75      342.14     47.87 o 
  -1   8   5      413.03      432.47     26.67 o 
   0   8   5      247.63      237.11     34.14 o 
   1   8   5       52.21       38.55     13.34 o 
   2   8   5      171.07      213.00     21.78 o 
   3   8   5       98.63       46.65     15.13 o 
   4   8   5        7.87       12.23     12.54 o 
   5   8   5       44.29       35.48     15.06 o 
  -3   9   5       49.79       41.80     16.29 o 
  -2   9   5        5.61       15.34     13.81 o 
  -1   9   5       17.30        9.53     13.34 o 
   0   9   5       53.23       54.23     16.09 o 
   1   9   5      132.32       93.68     18.69 o 
   2   9   5      397.83      402.12     45.19 o 
 -13   0   6        6.07       28.79     20.08 o 
 -12   0   6       21.57       30.79     19.41 o 
 -11   0   6        6.36        2.01     14.06 o 
 -10   0   6       17.57       20.21     11.12 o 
  -9   0   6      707.17      679.39     28.16 o 
  -8   0   6      945.22      889.64     28.64 o 
  -7   0   6     1733.37     1598.88     48.18 o 
  -6   0   6     1341.90     1237.24     23.06 o 
  -5   0   6      387.45      466.25     12.71 o 
  -4   0   6     8318.47     7963.87     56.81 o 
  -3   0   6        8.79       68.14     27.65 o 
  -2   0   6      525.00      496.27      9.87 o 
  -1   0   6     4531.81     4265.42     32.91 o 
   0   0   6      466.99      668.30     14.15 o 
   1   0   6      148.86      127.77      9.04 o 
   2   0   6       19.47       19.44      4.73 o 
   3   0   6     4719.42     3431.35     40.16 o 
   4   0   6      551.54      407.79     83.35 o 
   5   0   6     2319.52     2249.77     60.25 o 
   6   0   6     1289.53     1211.34     29.90 o 
   7   0   6       31.94       42.85     15.40 o 
   8   0   6       50.97       48.20     18.08 o 
   9   0   6      185.36      177.41     28.12 o 
  10   0   6       14.51       46.86     21.42 o 
  11   0   6       24.02       18.74     21.42 o 
 -13   1   6       40.17       49.98     17.07 o 
 -12   1   6       10.38       28.10     11.76 o 
 -11   1   6        1.12        3.98      9.37 o 
 -10   1   6      134.73      148.00     14.29 o 
  -9   1   6      212.03      189.96     14.29 o 
  -8   1   6      358.93      357.64     16.43 o 
  -7   1   6      232.16      220.99      8.90 o 
  -6   1   6     1281.83     1217.87     21.36 o 
  -5   1   6       71.42       76.08     10.10 o 
  -4   1   6       15.73       19.31      2.60 o 
  -3   1   6     5180.95     4715.07    167.38 o 
  -2   1   6     2246.19     2991.34    190.58 o 
  -1   1   6     7019.45     7288.67     75.03 o 
   0   1   6     4017.97     3553.20     28.79 o 
   2   1   6      671.24      413.88     17.32 o 
   3   1   6       19.48       47.26      6.09 o 
   4   1   6      383.09      307.89     10.19 o 
   5   1   6      238.98      208.92      9.51 o 
   6   1   6      170.24      131.43     27.72 o 
   7   1   6      239.85      212.86     13.79 o 
   8   1   6       40.96       30.66     11.53 o 
   9   1   6      247.76      280.11     23.18 o 
  10   1   6      146.52      158.89     21.03 o 
  11   1   6       58.88       39.08     16.80 o 
 -12   2   6       26.97       34.71     12.44 o 
 -11   2   6       41.13       39.36     11.37 o 
 -10   2   6       77.67       88.53     16.29 o 
  -9   2   6      403.23      428.10     19.39 o 
  -8   2   6      183.30      172.94     12.89 o 
  -7   2   6      678.76      640.18     38.77 o 
  -6   2   6      843.39      745.20     30.31 o 
  -5   2   6      119.51      122.97      6.30 o 
  -4   2   6      330.94      563.20     14.55 o 
  -3   2   6      171.71      177.94      6.05 o 
  -2   2   6        5.71       18.98      4.11 o 
  -1   2   6     2418.48     1818.19     23.19 o 
   0   2   6       68.79       33.23      3.28 o 
   1   2   6     1199.16      778.29    260.49 o 
   3   2   6     2026.54     1761.15     36.68 o 
   4   2   6      805.59      811.96     15.61 o 
   5   2   6      433.21      408.28     16.55 o 
   6   2   6      815.12      854.21     34.08 o 
   7   2   6        9.42       14.48      7.67 o 
   8   2   6      170.92      189.93     14.73 o 
   9   2   6       27.36       13.43     12.01 o 
  10   2   6        3.27        5.61     13.23 o 
 -12   3   6        1.18       -3.91     10.00 o 
 -11   3   6        0.31       -0.96      9.23 o 
 -10   3   6       12.20        1.83      8.65 o 
  -9   3   6       87.43       97.38     11.99 o 
  -8   3   6       54.67       55.99      9.63 o 
  -7   3   6       18.63       19.16     13.00 o 
  -6   3   6        4.32       -1.10      4.71 o 
  -5   3   6       10.24        8.88      4.03 o 
  -4   3   6      445.94      446.90     14.12 o 
  -3   3   6      494.18      475.36     15.07 o 
  -2   3   6      589.11      720.43     12.21 o 
  -1   3   6       54.62       73.08      4.90 o 
   0   3   6      700.41      642.25     12.07 o 
   1   3   6       60.58       89.00      5.19 o 
   2   3   6      294.57      325.69      9.11 o 
   3   3   6       19.90       16.49      3.71 o 
   4   3   6       81.96       71.81      8.49 o 
   5   3   6      165.22      141.46     15.04 o 
   6   3   6       67.06       55.18      9.23 o 
   7   3   6      288.42      232.83     16.08 o 
   8   3   6      179.76      216.22     16.08 o 
   9   3   6       39.68       32.52     10.53 o 
  10   3   6        1.91        1.69     12.06 o 
 -11   4   6        1.52        4.46     10.02 o 
 -10   4   6        6.19        0.40      9.13 o 
  -9   4   6       20.28       17.31      8.69 o 
  -8   4   6       48.29       24.75     16.89 o 
  -7   4   6      142.25      154.73     12.59 o 
  -6   4   6      219.96      199.70     12.70 o 
  -5   4   6      686.17      748.08     20.29 o 
  -4   4   6     1207.83     1173.25     19.26 o 
  -3   4   6     2424.99     2550.31     40.20 o 
  -2   4   6      144.12      153.92      8.83 o 
  -1   4   6      246.04      264.66      9.39 o 
   0   4   6        8.91       18.20      4.29 o 
   1   4   6       23.34       19.73      3.97 o 
   2   4   6     2753.90     2667.67     78.45 o 
   3   4   6     1102.75     1014.85     34.30 o 
   4   4   6      155.20      169.29     10.46 o 
   5   4   6      119.58      118.27      9.86 o 
   6   4   6       47.76       42.13      9.40 o 
   7   4   6       18.71        0.36      7.59 o 
   8   4   6        1.97        3.93      9.17 o 
   9   4   6        6.15       21.16     10.53 o 
  10   4   6        0.64       -0.32     10.38 o 
 -11   5   6       94.63      120.65     21.98 o 
 -10   5   6      178.97      203.84     23.67 o 
  -9   5   6      175.01      203.80     38.16 o 
  -8   5   6       40.08       32.27     13.70 o 
  -7   5   6       37.17       43.45     13.70 o 
  -6   5   6       27.66       29.97     15.06 o 
  -5   5   6      335.01      332.06     29.46 o 
  -4   5   6      548.09      547.01     18.42 o 
  -3   5   6     1179.93     1207.51     20.99 o 
  -2   5   6     1571.68     1646.57     42.38 o 
  -1   5   6     1074.53     1042.20     21.98 o 
   0   5   6     3134.39     3210.97     96.47 o 
   1   5   6     2922.02     3110.92    111.55 o 
   2   5   6      505.53      498.79     19.87 o 
   3   5   6       10.68       -1.78      6.00 o 
   4   5   6        2.58       -0.81      6.69 o 
   5   5   6       24.73       25.13      8.84 o 
   6   5   6      159.98      129.49     13.88 o 
   7   5   6      142.65      142.34     14.30 o 
   8   5   6      419.54      506.20     25.20 o 
   9   5   6      497.30      541.51     27.02 o 
 -10   6   6       37.69       31.80     17.04 o 
  -9   6   6      139.99      118.27     20.59 o 
  -8   6   6      114.00      140.56     20.29 o 
  -7   6   6      402.26      389.73     27.41 o 
  -6   6   6     3334.86     3362.70     65.79 o 
  -5   6   6     2960.79     3112.55     61.30 o 
  -4   6   6      301.59      313.72     22.23 o 
  -3   6   6      108.60      119.83     11.77 o 
  -2   6   6      178.89      197.79     16.49 o 
  -1   6   6        4.15        2.20      8.27 o 
   0   6   6       66.43       60.49     12.01 o 
   1   6   6      508.72      481.56     36.49 o 
   2   6   6      670.62      654.72     28.36 o 
   3   6   6      833.26      841.85     33.14 o 
   4   6   6      487.27      454.53     31.09 o 
   5   6   6      329.04      321.86     19.18 o 
   6   6   6      182.06      184.79     16.56 o 
   7   6   6      104.86       91.96     14.29 o 
   8   6   6       72.79       69.72     14.17 o 
  -8   7   6       34.23       35.37     16.33 o 
  -7   7   6        1.33        6.00     13.70 o 
  -6   7   6      215.74      205.47     22.48 o 
  -5   7   6      138.18      153.39     19.64 o 
  -4   7   6       85.62      112.47     17.27 o 
  -3   7   6      334.55      308.28     23.43 o 
  -2   7   6      505.66      509.56     21.89 o 
  -1   7   6      878.28      843.90     32.57 o 
   0   7   6      860.70      835.66     33.13 o 
   1   7   6      446.15      427.35     25.55 o 
   2   7   6      202.72      200.37     19.88 o 
   3   7   6       33.86       37.75     13.01 o 
   4   7   6        0.27       -3.79     10.58 o 
   5   7   6        5.50       -4.02     11.36 o 
   6   7   6       22.76       17.26     12.75 o 
  -7   8   6      194.74      191.04     24.82 o 
  -6   8   6       17.26       15.17     14.91 o 
  -5   8   6        0.92       -3.27     12.01 o 
  -4   8   6      121.53      105.40     18.94 o 
  -3   8   6       52.62       50.58     15.38 o 
  -2   8   6       22.18       17.79     17.74 o 
  -1   8   6        7.01       16.91     12.54 o 
   0   8   6       31.39       11.72     12.78 o 
   1   8   6       25.74       28.83     13.48 o 
   2   8   6      116.13      120.04     18.66 o 
   3   8   6      156.52      157.00     20.83 o 
   4   8   6       44.71       33.45     14.65 o 
   5   8   6       23.96       18.77     13.96 o 
  -3   9   6        5.31       -0.23     13.70 o 
  -2   9   6        5.02       17.26     14.43 o 
  -1   9   6        1.63       10.32     13.70 o 
   0   9   6        3.57        3.01     14.06 o 
   1   9   6        1.62       -0.85     12.96 o 
 -13   1   7        9.88        7.70     13.25 o 
 -12   1   7       86.17       92.93     14.42 o 
 -11   1   7      176.66      150.83     15.31 o 
 -10   1   7      238.31      247.81     16.97 o 
  -9   1   7       46.27       48.06      9.62 o 
  -8   1   7      145.49      167.72     12.08 o 
  -7   1   7      452.82      415.62     11.23 o 
  -6   1   7       11.17       15.66      3.28 o 
  -5   1   7      152.71      133.02      5.86 o 
  -4   1   7      865.79      967.51     25.08 o 
  -3   1   7      338.84      344.56      8.99 o 
  -2   1   7      163.29      145.38      7.83 o 
  -1   1   7      875.16     1031.36     17.00 o 
   0   1   7     3000.99     3112.19     37.10 o 
   2   1   7      276.24      208.50      8.32 o 
   3   1   7      186.77      224.11      9.00 o 
   4   1   7      675.94      614.92     19.04 o 
   5   1   7      858.57      805.20     17.15 o 
   6   1   7      408.15      442.36     17.28 o 
   7   1   7       51.30       41.17      9.70 o 
   8   1   7       60.89       69.72     14.43 o 
   9   1   7       20.21        9.55     11.72 o 
  10   1   7        3.15       -4.12     12.20 o 
 -12   2   7       75.49       59.91     13.45 o 
 -11   2   7      269.98      283.54     19.27 o 
 -10   2   7      402.77      422.34     20.70 o 
  -9   2   7      174.34      199.49     14.77 o 
  -8   2   7      495.98      481.66     25.17 o 
  -7   2   7       32.25       33.24      6.55 o 
  -6   2   7       72.60       92.84      6.20 o 
  -5   2   7      133.26      147.38      6.77 o 
  -4   2   7        5.20        9.22      2.88 o 
  -3   2   7      879.73      945.66     17.85 o 
  -2   2   7     2920.82     3427.65     60.11 o 
  -1   2   7     3922.09     3540.35     37.33 o 
   0   2   7     2922.07     3442.57     67.09 o 
   1   2   7     6947.93     6381.32    198.16 o 
   2   2   7       52.17       33.82      4.37 o 
   3   2   7       45.77       54.61      5.42 o 
   4   2   7      596.37      561.33     13.93 o 
   5   2   7      190.63      180.09     12.42 o 
   6   2   7      498.65      446.56     18.24 o 
   7   2   7       28.23       28.92      8.61 o 
   8   2   7      112.58      173.39     14.66 o 
   9   2   7      119.49      111.98     17.97 o 
  10   2   7       72.85       78.72     17.44 o 
 -12   3   7       45.09       54.36     13.47 o 
 -11   3   7        0.00        0.21      9.25 o 
 -10   3   7       37.22       32.37     10.24 o 
  -9   3   7       40.79       29.52      9.15 o 
  -8   3   7      834.57      848.36     32.18 o 
  -7   3   7     1229.16     1207.02     42.92 o 
  -6   3   7     1243.68     1325.06     25.90 o 
  -5   3   7     3086.61     3207.47     34.21 o 
  -4   3   7      684.26      646.96     13.48 o 
  -3   3   7      140.86      149.45      6.52 o 
  -2   3   7     1237.13     1133.89     23.19 o 
  -1   3   7      109.86      112.96      5.71 o 
   0   3   7       25.86       26.17      3.90 o 
   1   3   7      354.30      373.93    110.82 o 
   2   3   7     6021.53     5842.86    116.77 o 
   3   3   7     1295.01     1206.82     33.37 o 
   4   3   7      699.08      670.58     24.98 o 
   5   3   7     2093.17     1978.54     70.78 o 
   6   3   7      734.88      711.76     23.30 o 
   7   3   7     1132.69     1255.83     32.03 o 
   8   3   7      240.87      294.05     18.77 o 
   9   3   7       12.49       15.20     10.05 o 
  10   3   7        4.36        0.50     13.23 o 
 -11   4   7      173.73      224.33     24.82 o 
 -10   4   7      129.78      135.13     19.88 o 
  -9   4   7      175.10      175.38     20.34 o 
  -8   4   7      250.77      265.96     21.78 o 
  -7   4   7       60.90       54.83      9.38 o 
  -6   4   7       15.06       17.30      6.89 o 
  -5   4   7        3.67       10.77      9.01 o 
  -4   4   7      503.11      534.51     13.69 o 
  -3   4   7      204.77      216.69      9.13 o 
  -2   4   7      684.54      704.82     15.27 o 
  -1   4   7     2411.48     2451.30     25.26 o 
   0   4   7     1378.94     1401.59     35.75 o 
   1   4   7     2574.22     2452.84     72.29 o 
   2   4   7     3956.20     3819.32     77.88 o 
   3   4   7      602.34      583.03     16.81 o 
   4   4   7      325.08      320.42     15.63 o 
   5   4   7        8.11        9.27      7.29 o 
   6   4   7       11.09        8.87      8.10 o 
   7   4   7       45.61       44.10     10.53 o 
   8   4   7      256.86      304.63     19.96 o 
   9   4   7      178.66      159.85     16.98 o 
 -11   5   7        1.57        1.46     14.39 o 
 -10   5   7       25.36       21.65     14.86 o 
  -9   5   7       42.04       29.18     14.43 o 
  -8   5   7       75.54       81.17     16.33 o 
  -7   5   7      360.46      392.90     31.80 o 
  -6   5   7       67.27       65.72     16.40 o 
  -5   5   7      330.71      372.56     22.96 o 
  -4   5   7     1342.98     1347.13     28.17 o 
  -3   5   7      244.31      262.57     14.49 o 
  -2   5   7      391.28      392.67     20.29 o 
  -1   5   7      163.25      162.07     14.65 o 
   0   5   7      386.93      400.09     21.06 o 
   1   5   7      101.19       95.36     12.78 o 
   2   5   7      185.54      221.26     13.84 o 
   3   5   7      126.75      117.33     11.39 o 
   4   5   7       31.68       33.47      8.61 o 
   5   5   7      109.63      114.50     12.61 o 
   6   5   7        1.19        3.26      8.10 o 
   7   5   7       27.40       18.93     10.14 o 
   8   5   7      335.10      375.27     22.70 o 
 -10   6   7        1.24        8.03     15.62 o 
  -9   6   7        1.86      -11.38     12.78 o 
  -8   6   7        5.46        6.36     12.78 o 
  -7   6   7       37.96       61.78     16.55 o 
  -6   6   7      409.90      449.41     28.64 o 
  -5   6   7      199.89      226.64     21.53 o 
  -4   6   7        1.86        0.89      9.91 o 
  -3   6   7      103.90       92.99     11.38 o 
  -2   6   7        5.39        1.36      8.27 o 
  -1   6   7      209.35      219.80     18.44 o 
   0   6   7       47.60       76.20     12.75 o 
   1   6   7        0.17       -0.67      8.01 o 
   2   6   7       31.17       34.66     11.59 o 
   3   6   7        1.21       -3.20     11.72 o 
   4   6   7       22.79       17.41     11.36 o 
   5   6   7       25.57       29.27     12.48 o 
   6   6   7        1.29        1.74     11.59 o 
   7   6   7        0.20       -0.48     12.28 o 
  -8   7   7        2.87       11.32     14.77 o 
  -7   7   7       66.19       71.92     17.97 o 
  -6   7   7      338.04      341.18     26.72 o 
  -5   7   7      113.85       98.06     17.50 o 
  -4   7   7      102.71      128.83     18.44 o 
  -3   7   7       63.17       66.15     15.34 o 
  -2   7   7       56.85       32.44     12.20 o 
  -1   7   7      177.40      164.93     18.11 o 
   0   7   7      130.44      144.54     17.50 o 
   1   7   7      296.51      305.56     23.14 o 
   2   7   7       33.87       12.53     11.81 o 
   3   7   7      159.49      172.63     19.86 o 
   4   7   7       97.00      131.20     18.69 o 
   5   7   7       48.85       38.55     14.39 o 
   6   7   7       46.75       57.08     16.76 o 
  -6   8   7        0.08        3.37     13.96 o 
  -5   8   7       32.98       29.81     14.86 o 
  -4   8   7       19.18        4.95     13.01 o 
  -3   8   7      191.16      230.81     23.40 o 
  -2   8   7      232.28      211.12     22.66 o 
  -1   8   7      211.37      215.67     21.44 o 
   0   8   7      257.10      274.13     23.61 o 
   1   8   7      162.56      145.27     20.75 o 
   2   8   7      142.92      139.00     19.39 o 
   3   8   7      109.74      100.43     18.44 o 
   4   8   7        9.04        4.44     12.75 o 
  -2   9   7       99.56       89.78     19.17 o 
  -1   9   7        0.85       -4.02     20.08 o 
   0   9   7        2.33       -2.87     12.96 o 
 -13   0   8       12.83       24.77     20.75 o 
 -12   0   8       36.09       30.79     18.74 o 
 -11   0   8       15.25       15.04     11.42 o 
 -10   0   8       12.25        9.64      9.81 o 
  -9   0   8       43.11       55.10     11.59 o 
  -8   0   8     1348.25     1241.46     38.10 o 
  -7   0   8        8.19       10.96      5.14 o 
  -6   0   8      683.83      803.69     42.36 o 
  -5   0   8     3200.15     3245.28     33.06 o 
  -4   0   8     3929.41     4964.49     45.93 o 
  -3   0   8     7372.08     7284.12     88.31 o 
  -2   0   8      943.60     1079.83     32.80 o 
  -1   0   8     4094.22     4447.76     38.35 o 
   0   0   8     2045.97     1710.91     25.56 o 
   1   0   8     3699.29     3918.55     41.08 o 
   2   0   8      737.17      689.42     19.39 o 
   3   0   8      291.79      363.92     16.07 o 
   4   0   8     6658.01     6362.65     64.04 o 
   5   0   8      390.62      383.62     27.11 o 
   6   0   8      669.92      753.23     26.19 o 
   7   0   8      724.09      724.35     42.85 o 
   8   0   8      114.97       97.74     22.76 o 
   9   0   8      113.89      117.82     26.11 o 
  10   0   8       34.41       46.19     22.76 o 
 -13   1   8        3.55        9.12     11.11 o 
 -12   1   8        6.76        2.65      9.56 o 
 -11   1   8       82.99       70.70     12.11 o 
 -10   1   8      326.75      307.67     18.14 o 
  -9   1   8      706.07      704.61     19.81 o 
  -8   1   8      362.67      324.81     13.50 o 
  -7   1   8      205.68      153.18     36.61 o 
  -6   1   8      367.01      262.29     36.92 o 
  -5   1   8      741.33      760.48     21.66 o 
  -4   1   8      578.62      669.43     16.67 o 
  -3   1   8      961.84     1235.63     22.24 o 
  -2   1   8     6014.58     5512.34     40.57 o 
  -1   1   8      888.99     1203.07     13.00 o 
   0   1   8     7377.14     7894.68     82.81 o 
   1   1   8     5833.93     5487.88     39.32 o 
   2   1   8        7.46       22.02      3.96 o 
   3   1   8     2595.60     2308.64     30.71 o 
   4   1   8      974.13      977.63     18.56 o 
   5   1   8      102.97      123.58      8.63 o 
   6   1   8      496.00      540.36     19.66 o 
   7   1   8      142.90       57.64     52.06 o 
   8   1   8      302.34      314.07     38.49 o 
   9   1   8       74.30       67.05     15.81 o 
  10   1   8      151.08      195.46     33.14 o 
 -12   2   8       13.75       13.94     10.72 o 
 -11   2   8        2.16        8.52      9.55 o 
 -10   2   8        7.94       -2.72      8.06 o 
  -9   2   8       57.00       50.55      9.83 o 
  -8   2   8       47.52       44.13     18.32 o 
  -7   2   8       22.71       12.30      6.00 o 
  -6   2   8     1117.42     1126.93     28.45 o 
  -5   2   8      175.52      151.08      7.04 o 
  -4   2   8      251.52      301.11      8.10 o 
  -3   2   8     3217.78     2940.05     56.58 o 
  -2   2   8     2254.96     2590.28     44.53 o 
  -1   2   8      358.71      461.48     13.65 o 
   0   2   8     6328.08     6123.66     33.91 o 
   1   2   8      579.24      829.68     14.42 o 
   2   2   8       68.61       62.83      6.99 o 
   3   2   8      168.09      173.67      8.79 o 
   4   2   8      552.86      508.56     13.96 o 
   5   2   8      196.28      200.25     14.69 o 
   6   2   8      204.31      191.75     13.87 o 
   7   2   8      802.98      878.27     26.88 o 
   8   2   8        4.29        0.02      8.59 o 
   9   2   8        0.33        7.55     15.73 o 
  10   2   8        8.52       11.71     13.96 o 
 -12   3   8       31.41       43.85     16.57 o 
 -11   3   8        0.23       -5.01     12.06 o 
 -10   3   8        0.93       11.24     12.38 o 
  -9   3   8        3.03        1.22      6.06 o 
  -8   3   8       40.20       28.74      8.12 o 
  -7   3   8       28.29       36.06      7.67 o 
  -6   3   8      186.24      184.32      9.75 o 
  -5   3   8       10.66       16.74      4.11 o 
  -4   3   8       98.59      117.89      6.44 o 
  -3   3   8       78.81       65.33      4.35 o 
  -2   3   8       23.12       44.99      6.31 o 
  -1   3   8      481.01      452.88     14.81 o 
   0   3   8      209.05      221.19      8.05 o 
   1   3   8       16.50       14.99      3.84 o 
   2   3   8       53.83       46.08      5.50 o 
   3   3   8       14.48       16.77      4.65 o 
   4   3   8       81.91       66.09      8.88 o 
   5   3   8        1.20       -0.85      6.16 o 
   6   3   8      683.32      699.81     23.92 o 
   7   3   8      617.91      631.44     24.57 o 
   8   3   8        1.87        1.63      9.13 o 
   9   3   8        4.10       -6.52      9.74 o 
 -11   4   8        5.55       13.67     14.91 o 
 -10   4   8        2.19       18.92     13.44 o 
  -9   4   8        0.51        4.35     10.89 o 
  -8   4   8       81.28       73.25     14.65 o 
  -7   4   8      386.04      411.13     24.62 o 
  -6   4   8      479.24      505.18     25.09 o 
  -5   4   8      403.65      417.31     16.25 o 
  -4   4   8     1110.42     1186.91     39.44 o 
  -3   4   8      102.55       89.13      8.79 o 
  -2   4   8       23.44       32.94      6.69 o 
  -1   4   8        8.35       17.71      5.71 o 
   0   4   8      633.97      666.69     19.22 o 
   1   4   8      352.16      237.74     84.14 o 
   2   4   8        0.89        0.24      4.25 o 
   3   4   8      208.04      196.50     12.74 o 
   4   4   8      184.08      159.71     12.50 o 
   5   4   8      234.30      235.70     15.50 o 
   6   4   8       94.29      112.59     12.74 o 
   7   4   8       33.06       51.19     11.58 o 
   8   4   8        1.86        4.53     10.00 o 
   9   4   8        6.89       -2.00     10.42 o 
 -11   5   8       52.82       51.56     18.69 o 
 -10   5   8      167.38      170.88     22.71 o 
  -9   5   8      215.74      218.24     23.20 o 
  -8   5   8      120.00      156.43     19.41 o 
  -7   5   8       60.94       84.46     15.85 o 
  -6   5   8      121.36      123.10     16.76 o 
  -5   5   8       65.05       38.04     11.53 o 
  -4   5   8        3.90        1.97      6.48 o 
  -3   5   8      269.48      263.20     14.77 o 
  -2   5   8      587.68      611.62     24.77 o 
  -1   5   8     1205.38     1249.88     34.77 o 
   0   5   8     2273.48     2088.16     48.73 o 
   1   5   8     1699.05     1575.68     73.90 o 
   2   5   8      535.93      522.16     25.30 o 
   3   5   8      192.06      195.79     18.22 o 
   4   5   8      137.50      136.15     16.55 o 
   5   5   8        7.70        9.67     10.17 o 
   6   5   8       12.07       13.60     11.81 o 
   7   5   8       12.95        6.06     12.06 o 
   8   5   8      142.92      124.32     20.42 o 
 -10   6   8        0.01       -0.09     14.65 o 
  -9   6   8       10.46       15.40     14.39 o 
  -8   6   8       33.51       33.55     17.07 o 
  -7   6   8      232.21      268.78     24.14 o 
  -6   6   8     1198.61     1163.88     40.93 o 
  -5   6   8     2113.13     1999.58     51.12 o 
  -4   6   8     1187.10     1172.10     68.95 o 
  -3   6   8      693.61      720.64     20.93 o 
  -2   6   8      579.32      609.29     28.12 o 
  -1   6   8      216.88      223.23     18.46 o 
   0   6   8        0.18        5.97      8.75 o 
   1   6   8       23.74       36.40     12.38 o 
   2   6   8      109.32      112.48     16.09 o 
   3   6   8      139.19      136.30     17.04 o 
   4   6   8      194.25      182.15     19.41 o 
   5   6   8       86.44       91.09     16.01 o 
   6   6   8      129.82      156.02     20.29 o 
   7   6   8      153.03      138.84     20.81 o 
  -8   7   8      110.19      101.49     20.59 o 
  -7   7   8        1.69       12.95     13.96 o 
  -6   7   8        7.51        6.64     12.75 o 
  -5   7   8        3.26       -4.69     11.36 o 
  -4   7   8        3.87        3.03     11.72 o 
  -3   7   8       42.14       33.90     13.96 o 
  -2   7   8      422.06      449.89     26.19 o 
  -1   7   8      692.14      678.69     31.67 o 
   0   7   8      831.87      872.49     35.47 o 
   1   7   8      570.72      530.56     29.09 o 
   2   7   8      221.47      196.06     20.29 o 
   3   7   8      163.63      156.99     19.88 o 
   4   7   8       25.31       17.74     13.25 o 
   5   7   8        4.55       -9.55     10.86 o 
   6   7   8        1.10       -0.88     13.01 o 
  -6   8   8       22.50       24.10     15.38 o 
  -5   8   8        1.43        1.83     12.75 o 
  -4   8   8       15.46       16.83     13.70 o 
  -3   8   8       98.33       82.83     17.97 o 
  -2   8   8       19.89       26.03     14.58 o 
  -1   8   8       23.93       23.10     13.96 o 
   0   8   8       49.17       39.45     14.43 o 
   1   8   8       16.72       27.71     14.43 o 
   2   8   8       27.22       15.87     13.91 o 
   3   8   8        1.89       10.14     12.75 o 
   4   8   8       19.18       32.40     15.34 o 
 -12   1   9        5.09       11.13     10.10 o 
 -11   1   9       31.55       33.53     10.66 o 
 -10   1   9       19.89       17.98      9.08 o 
  -9   1   9       43.48       41.30      7.84 o 
  -8   1   9      388.62      309.59     49.36 o 
  -7   1   9      602.00      622.70     29.86 o 
  -6   1   9      437.85      377.87      9.60 o 
  -5   1   9       59.96       79.58      4.83 o 
  -4   1   9     1148.98     1077.20     25.49 o 
  -3   1   9     1283.61     1263.90     61.23 o 
  -2   1   9     2544.80     2763.41     18.07 o 
  -1   1   9      482.79      472.16      9.45 o 
   0   1   9     3346.64     3997.43     36.17 o 
   1   1   9      701.06      680.63     13.46 o 
   2   1   9       35.15       46.14      5.15 o 
   3   1   9      661.84      627.60     17.48 o 
   4   1   9      220.66      177.92      9.69 o 
   5   1   9     1674.67     1675.47     26.18 o 
   6   1   9      770.20      783.45     23.71 o 
   7   1   9        3.11       -0.41      5.15 o 
   8   1   9       88.47       86.90     15.60 o 
   9   1   9       61.76       93.02     21.42 o 
  10   1   9        2.24        1.61     13.48 o 
 -12   2   9       47.72       47.72     17.41 o 
 -11   2   9      101.62      100.28     13.39 o 
 -10   2   9      358.43      359.14     19.54 o 
  -9   2   9      429.59      287.18    127.50 o 
  -8   2   9       90.99      109.61     10.84 o 
  -7   2   9      597.23      578.10     20.24 o 
  -6   2   9      996.32     1008.78     39.84 o 
  -5   2   9      321.32      321.99     14.82 o 
  -4   2   9        6.25       15.50      2.81 o 
  -3   2   9      772.44      792.67     16.34 o 
  -2   2   9      314.37      355.95     12.99 o 
  -1   2   9     1810.03     2086.54     28.83 o 
   0   2   9     6494.43     6365.50     60.78 o 
   1   2   9     1897.24     1994.18     23.19 o 
   2   2   9     3128.27     2978.03     34.28 o 
   3   2   9     1685.65     1658.23     23.87 o 
   4   2   9      302.07      292.00     11.94 o 
   5   2   9      383.36      416.77     17.72 o 
   6   2   9       66.99       69.72     10.69 o 
   7   2   9      110.79      154.12     14.49 o 
   8   2   9        0.24       -1.61      8.69 o 
   9   2   9       64.00       87.63     17.71 o 
 -12   3   9      157.06      174.64     22.72 o 
 -11   3   9       44.07       48.78     15.85 o 
 -10   3   9        2.26      -15.25     10.17 o 
  -9   3   9      102.37      107.28     16.33 o 
  -8   3   9      221.32      214.44     19.39 o 
  -7   3   9      606.50      635.04     27.22 o 
  -6   3   9     1448.26     1487.45     28.31 o 
  -5   3   9     1630.16     1713.42     25.76 o 
  -4   3   9     3255.11     3275.59     60.20 o 
  -3   3   9     2795.71     2770.04     52.82 o 
  -2   3   9      924.03      928.85     21.38 o 
  -1   3   9     2159.53     2019.74     30.51 o 
   0   3   9       28.29       25.69      3.91 o 
   1   3   9      190.86      205.82      8.90 o 
   2   3   9        4.75       12.04      4.25 o 
   3   3   9      666.80      571.56     15.24 o 
   4   3   9      438.51      444.18     17.69 o 
   5   3   9      112.59      100.23     15.03 o 
   6   3   9     2019.73     2206.65     40.89 o 
   7   3   9     1196.58     1148.62     32.16 o 
   8   3   9      108.33      147.61     15.47 o 
   9   3   9       70.37       82.00     18.22 o 
 -11   4   9       99.41      110.91     23.10 o 
 -10   4   9      187.78      184.53     21.50 o 
  -9   4   9      202.13      184.43     23.10 o 
  -8   4   9      459.31      435.48     26.50 o 
  -7   4   9      830.51      804.20     32.42 o 
  -6   4   9      299.76      330.15     21.78 o 
  -5   4   9      136.55      154.01     11.81 o 
  -4   4   9        3.29        1.27      4.89 o 
  -3   4   9      414.44      382.94     15.95 o 
  -2   4   9       72.35       80.31      8.89 o 
  -1   4   9      457.73      492.99     17.48 o 
   0   4   9     1142.36     1103.84     24.89 o 
   1   4   9      529.61      486.54     22.45 o 
   2   4   9     1219.53     1192.78     39.65 o 
   3   4   9      809.84      805.52     49.87 o 
   4   4   9       16.24       10.51      7.16 o 
   5   4   9      210.27      229.90     15.70 o 
   6   4   9       79.34       69.78     11.70 o 
   7   4   9       63.05       84.20     15.81 o 
   8   4   9       11.42        4.62     10.39 o 
 -11   5   9        0.03        3.03     14.91 o 
 -10   5   9       15.64       19.51     14.86 o 
  -9   5   9       19.32       25.82     14.43 o 
  -8   5   9       16.81        8.15     12.01 o 
  -7   5   9       81.07       78.30     15.85 o 
  -6   5   9        6.47        7.83     11.12 o 
  -5   5   9       12.66        8.87     10.10 o 
  -4   5   9      531.37      594.90     21.05 o 
  -3   5   9      229.46      212.82     17.44 o 
  -2   5   9      614.75      583.17     38.83 o 
  -1   5   9      978.71      902.98     31.43 o 
   0   5   9        4.76        5.58      6.24 o 
   1   5   9        0.41        2.76      4.15 o 
   2   5   9       61.09       76.64     13.48 o 
   3   5   9       96.15      130.74     16.55 o 
   4   5   9        1.65       -1.76      9.43 o 
   5   5   9       12.61       19.95     11.81 o 
   6   5   9       77.56       86.49     16.55 o 
   7   5   9       36.39       17.42     13.96 o 
   8   5   9       45.76       35.47     15.81 o 
  -9   6   9        0.65       -4.31     12.68 o 
  -8   6   9       13.89       34.90     14.65 o 
  -7   6   9        5.28        3.35     12.31 o 
  -6   6   9       22.93       55.14     15.13 o 
  -5   6   9        0.16       13.09     16.40 o 
  -4   6   9       69.21       59.10     14.39 o 
  -3   6   9        0.06       -4.43      7.68 o 
  -2   6   9        0.98        1.71      9.33 o 
  -1   6   9        0.87        5.42      9.22 o 
   0   6   9       74.09      111.03     15.60 o 
   1   6   9       10.30       17.78     10.86 o 
   2   6   9        1.90        7.27      9.91 o 
   3   6   9        0.07       -3.67      9.43 o 
   4   6   9        8.24        4.11     10.58 o 
   5   6   9      114.69       93.83     16.96 o 
   6   6   9        0.55       -6.78     11.59 o 
   7   6   9        1.28       -8.34     12.20 o 
  -8   7   9       13.07       27.72     16.07 o 
  -7   7   9       24.00       15.97     14.86 o 
  -6   7   9       48.86       35.58     14.95 o 
  -5   7   9       42.26       77.95     17.02 o 
  -4   7   9      234.69      207.34     21.71 o 
  -3   7   9       42.13       25.89     13.34 o 
  -2   7   9      517.91      576.38     32.47 o 
  -1   7   9      432.76      371.28     25.30 o 
   0   7   9        8.56       12.00     11.59 o 
   1   7   9       19.43        7.87     11.59 o 
   2   7   9       91.24       96.52     16.96 o 
   3   7   9       79.63       52.21     15.38 o 
   4   7   9       86.42       77.60     17.23 o 
   5   7   9       44.95       54.56     16.57 o 
  -6   8   9       57.31       46.70     17.34 o 
  -5   8   9        1.50        9.19     13.91 o 
  -4   8   9        1.53      -11.38     12.20 o 
  -3   8   9        0.81        5.45     13.15 o 
  -2   8   9      106.93      120.50     28.79 o 
  -1   8   9       50.83       58.29     15.85 o 
   0   8   9       17.81       24.09     14.18 o 
   1   8   9       44.06       69.24     17.02 o 
   2   8   9      343.80      367.52     28.39 o 
   3   8   9       78.19       88.01     18.39 o 
 -12   0  10      137.17      154.30     19.81 o 
 -11   0  10       61.43       87.19     15.73 o 
 -10   0  10       27.15       16.02     10.76 o 
  -9   0  10       15.73       27.33      7.98 o 
  -8   0  10      163.63      166.23     12.08 o 
  -7   0  10      173.51      109.00     43.26 o 
  -6   0  10      241.67      227.70     11.54 o 
  -5   0  10     4005.14     3998.65     48.54 o 
  -4   0  10     6694.42     7301.21    112.06 o 
  -3   0  10     2271.99     2758.44     28.00 o 
  -2   0  10    23411.24    23946.08    260.75 o 
  -1   0  10    13394.92    14935.06    173.72 o 
   0   0  10      126.12      132.68      9.81 o 
   1   0  10      329.33      286.16     14.11 o 
   2   0  10      215.53      196.56     13.23 o 
   3   0  10      935.70      897.74     25.77 o 
   4   0  10      895.91      794.88     68.62 o 
   5   0  10     4412.95     4475.28    215.23 o 
   6   0  10      163.45      155.50     15.25 o 
   7   0  10       93.60      101.76     22.09 o 
   8   0  10      378.19      432.47     39.50 o 
   9   0  10      102.73       69.62     24.10 o 
 -12   1  10        6.78       -1.39      9.65 o 
 -11   1  10      147.83      165.90     15.66 o 
 -10   1  10      422.74      411.45     17.14 o 
  -9   1  10      527.31      521.00     17.48 o 
  -8   1  10      869.14      881.77     16.14 o 
  -7   1  10      514.86      446.40     24.14 o 
  -6   1  10      578.02      606.07     13.96 o 
  -5   1  10      833.29      697.14     17.20 o 
  -4   1  10       69.34       62.92      4.24 o 
  -3   1  10       91.89      110.46      4.91 o 
  -2   1  10     1780.57     2121.02     20.30 o 
  -1   1  10     7385.73     7316.57     38.13 o 
   0   1  10      305.00      404.58     10.48 o 
   1   1  10     1782.08     1652.60     21.33 o 
   2   1  10     4903.62     4616.44     73.24 o 
   3   1  10     1017.54     1077.14     19.79 o 
   4   1  10     5228.19     4897.98    244.78 o 
   5   1  10     2794.16     2853.47     55.17 o 
   6   1  10        0.27        0.03      7.06 o 
   7   1  10        0.17       -3.35      7.27 o 
   8   1  10       27.08       46.26     14.65 o 
   9   1  10       46.01       68.60     16.80 o 
 -12   2  10        7.59       -5.54     12.68 o 
 -11   2  10       30.17       24.86     13.34 o 
 -10   2  10        0.02        0.38     11.12 o 
  -9   2  10       99.37      115.16     18.41 o 
  -8   2  10      463.16      481.07     19.69 o 
  -7   2  10       78.29       76.61      8.00 o 
  -6   2  10      164.43      165.19      8.31 o 
  -5   2  10      584.94      596.97     27.00 o 
  -4   2  10      645.89      605.05     15.13 o 
  -3   2  10     1035.83     1209.93     23.41 o 
  -2   2  10     3395.84     3256.19     37.17 o 
  -1   2  10      619.36      564.31     16.58 o 
   0   2  10       12.48       22.93      3.80 o 
   1   2  10     1013.60      855.53     15.83 o 
   2   2  10      296.29      245.26     10.34 o 
   3   2  10       43.12       40.60      5.89 o 
   4   2  10       58.92       60.93      7.30 o 
   5   2  10      120.38      135.67     12.19 o 
   6   2  10      275.59      292.03     24.18 o 
   7   2  10       33.21       14.96     10.67 o 
   8   2  10       63.15       84.61     16.33 o 
   9   2  10        4.79       -2.75     12.75 o 
 -12   3  10       22.23       22.78     14.43 o 
 -11   3  10        2.35       -2.06     12.75 o 
 -10   3  10        1.05        7.63     11.81 o 
  -9   3  10        0.23       -0.85     10.38 o 
  -8   3  10      100.68      116.79     16.07 o 
  -7   3  10        8.73        6.49      7.71 o 
  -6   3  10        0.73        1.60      5.21 o 
  -5   3  10       23.11       25.25      6.01 o 
  -4   3  10       22.42       26.30      5.71 o 
  -3   3  10      218.41      234.91     12.74 o 
  -2   3  10      470.67      472.19     20.30 o 
  -1   3  10       42.13       60.47      7.71 o 
   0   3  10       84.85       71.26      8.04 o 
   1   3  10       18.99       21.12      6.26 o 
   2   3  10        0.65        1.97      4.57 o 
   3   3  10       37.67       46.59      6.40 o 
   4   3  10       11.26        7.24      6.56 o 
   5   3  10        9.63       10.37      7.98 o 
   6   3  10        7.99        2.45      8.63 o 
   7   3  10        7.79       11.47      9.51 o 
   8   3  10        2.55       -5.89      9.37 o 
   9   3  10        2.29        2.65     13.70 o 
 -11   4  10       33.86       26.79     15.81 o 
 -10   4  10       10.62       16.90     14.06 o 
  -9   4  10        0.13        4.74     11.59 o 
  -8   4  10        1.40        2.56     10.38 o 
  -7   4  10      180.40      177.55     18.69 o 
  -6   4  10      353.88      383.88     23.43 o 
  -5   4  10      265.43      270.17     12.95 o 
  -4   4  10      177.34      166.70     10.68 o 
  -3   4  10      137.32      147.27     11.31 o 
  -2   4  10        9.79       10.53      6.43 o 
  -1   4  10      106.83       94.05      9.72 o 
   0   4  10       22.22       16.99      6.41 o 
   1   4  10       13.33       16.68      6.30 o 
   2   4  10        2.89        3.07      5.91 o 
   3   4  10       46.99       38.13     10.86 o 
   4   4  10      134.45      110.20     15.13 o 
   5   4  10       11.79        6.09      9.97 o 
   6   4  10       32.50       39.05     13.63 o 
   7   4  10        8.79        7.49     12.48 o 
   8   4  10       46.50       38.26     15.34 o 
 -10   5  10      159.11      145.12     39.50 o 
  -9   5  10      155.34      169.61     21.03 o 
  -8   5  10       85.26       85.95     16.57 o 
  -7   5  10      203.12      232.75     21.98 o 
  -6   5  10      366.71      384.96     25.56 o 
  -5   5  10       89.32       70.33     13.70 o 
  -4   5  10       12.55       19.05      8.33 o 
  -3   5  10        2.41        5.38      6.60 o 
  -2   5  10      823.72      834.39     28.30 o 
  -1   5  10     1444.38     1340.93     39.60 o 
   0   5  10      879.11      856.31     32.96 o 
   1   5  10      929.29      461.05    299.38 o 
   2   5  10      534.87      529.84     26.74 o 
   3   5  10      293.82      306.93     22.23 o 
   4   5  10      121.25      149.94     18.22 o 
   5   5  10       69.70       87.63     16.29 o 
   6   5  10        7.12       15.09     12.68 o 
   7   5  10        5.15      -10.44     15.06 o 
  -9   6  10        0.14        3.45     13.44 o 
  -8   6  10       30.24       41.89     16.07 o 
  -7   6  10       35.81       21.15     13.70 o 
  -6   6  10      161.72      151.30     19.88 o 
  -5   6  10      444.61      429.29     27.19 o 
  -4   6  10      321.89      356.72     24.85 o 
  -3   6  10      192.75      239.66     16.86 o 
  -2   6  10       53.65       46.95     12.38 o 
  -1   6  10       64.31       66.28     13.70 o 
   0   6  10      935.85      914.74     35.02 o 
   1   6  10      357.53      360.37     24.56 o 
   2   6  10       16.12        7.92     13.72 o 
   3   6  10       26.85       32.54     13.01 o 
   4   6  10       22.87       16.70     12.01 o 
   5   6  10       82.95       97.10     18.00 o 
   6   6  10       88.43       91.49     18.86 o 
  -8   7  10        5.02       11.28     15.06 o 
  -7   7  10        3.52      -10.71     12.48 o 
  -6   7  10       59.22       83.89     18.18 o 
  -5   7  10       88.20       88.26     17.75 o 
  -4   7  10       38.41       18.21     13.01 o 
  -3   7  10        5.45       -0.15      8.02 o 
  -2   7  10      275.08      246.26     21.92 o 
  -1   7  10      288.00      293.64     23.87 o 
   0   7  10       37.22       27.80     13.48 o 
   1   7  10      166.14      171.39     20.42 o 
   2   7  10      344.95      351.04     29.46 o 
   3   7  10       71.33       54.77     15.85 o 
   4   7  10       41.85       39.01     15.13 o 
   5   7  10       28.67       18.01     13.70 o 
  -5   8  10       14.67       28.44     16.07 o 
  -4   8  10       80.81       84.98     18.78 o 
  -3   8  10       70.78       52.80     16.76 o 
  -2   8  10       72.52       92.12     22.09 o 
  -1   8  10        1.05       -0.93     12.06 o 
   0   8  10      152.40      143.31     20.59 o 
   1   8  10        1.78       -2.72     12.01 o 
   2   8  10       54.59       50.51     17.23 o 
 -12   1  11       20.40       17.12     13.44 o 
 -11   1  11       39.84       30.32     15.40 o 
 -10   1  11       34.35       28.75     10.29 o 
  -9   1  11        8.09        6.24      5.80 o 
  -8   1  11        2.60       -0.27      3.51 o 
  -7   1  11      260.91      278.72      9.64 o 
  -6   1  11      590.22      627.09     15.79 o 
  -5   1  11      975.00      953.59     30.89 o 
  -4   1  11      547.83      558.12      9.88 o 
  -3   1  11     2110.55     2184.67     18.42 o 
  -2   1  11     4174.15     4400.72     29.23 o 
  -1   1  11      604.52      557.70     11.62 o 
   0   1  11      949.75      892.58     15.67 o 
   1   1  11      659.75      767.31     15.70 o 
   2   1  11       81.56       96.71      7.58 o 
   3   1  11     1734.82     1842.00     26.68 o 
   4   1  11      278.22      206.44     66.60 o 
   5   1  11     1973.70     1812.61     44.93 o 
   6   1  11      122.41      136.82     13.25 o 
   7   1  11       45.38       57.88     14.11 o 
   8   1  11       73.90       96.51     17.50 o 
   9   1  11       38.47       31.46     15.62 o 
 -12   2  11       27.70       11.07     14.11 o 
 -11   2  11       64.76       54.90     15.62 o 
 -10   2  11      358.56      361.52     52.22 o 
  -9   2  11      556.85      641.58     29.81 o 
  -8   2  11      276.00      286.83     16.47 o 
  -7   2  11      683.03      752.38     18.98 o 
  -6   2  11     1627.38     1644.88     38.75 o 
  -5   2  11      361.05      412.88     15.75 o 
  -4   2  11      649.32      652.83     16.22 o 
  -3   2  11     1121.07     1107.68     23.37 o 
  -2   2  11      904.47      945.51     21.44 o 
  -1   2  11     1574.23     1605.47     27.63 o 
   0   2  11      506.40      507.40     16.58 o 
   1   2  11     2825.50     2754.33     28.49 o 
   2   2  11     1137.16     1143.32     20.33 o 
   3   2  11     1456.00     1478.96     28.46 o 
   4   2  11     1076.09     1144.53     22.84 o 
   5   2  11        4.82        1.19      7.43 o 
   6   2  11      105.82      117.34     12.98 o 
   7   2  11      132.64      112.26     13.87 o 
   8   2  11        0.19      -12.35     11.12 o 
   9   2  11        0.27       -0.56     13.44 o 
 -12   3  11      121.23      107.79     20.36 o 
 -11   3  11       99.32       91.53     17.97 o 
 -10   3  11       14.48       26.38     13.48 o 
  -9   3  11        1.40        4.81     11.38 o 
  -8   3  11        1.91        1.62     10.17 o 
  -7   3  11       26.76       13.50      8.33 o 
  -6   3  11      835.29      900.59     21.04 o 
  -5   3  11     1727.39     1681.75     28.72 o 
  -4   3  11     3131.33     3119.28     35.77 o 
  -3   3  11     5845.10     5619.10     72.34 o 
  -2   3  11     1008.63      934.53     23.05 o 
  -1   3  11      477.65      465.08     17.16 o 
   0   3  11     2624.84     2464.67     36.54 o 
   1   3  11      223.97      202.18     12.44 o 
   2   3  11      203.55      106.16     84.17 o 
   3   3  11       43.27       44.69      8.25 o 
   4   3  11      408.74      395.35     23.43 o 
   5   3  11      254.30      249.71     20.49 o 
   6   3  11      254.55      256.00     21.76 o 
   7   3  11      318.41      417.97     27.67 o 
   8   3  11      104.03       74.48     16.55 o 
 -11   4  11       50.45       55.15     17.50 o 
 -10   4  11        5.11        5.92     12.48 o 
  -9   4  11      123.57      138.06     18.69 o 
  -8   4  11      584.28      517.47     33.81 o 
  -7   4  11      746.09      724.98     31.48 o 
  -6   4  11      869.83      929.00     27.70 o 
  -5   4  11      354.18      320.53     15.69 o 
  -4   4  11      453.14      458.83     16.06 o 
  -3   4  11       93.80       87.89     10.03 o 
  -2   4  11      305.11      314.10     15.71 o 
  -1   4  11        1.19       -0.11      5.81 o 
   0   4  11      507.94      489.51     21.43 o 
   1   4  11     1215.39     1198.99     27.79 o 
   2   4  11      251.29      236.14     14.27 o 
   3   4  11      549.53      566.14     27.44 o 
   4   4  11      357.22      386.38     24.56 o 
   5   4  11       96.19       67.03     14.77 o 
   6   4  11       49.45       61.29     15.34 o 
   7   4  11        3.65       13.33     13.48 o 
   8   4  11        0.01       -2.97     12.28 o 
 -10   5  11        0.54        5.02     13.73 o 
  -9   5  11        0.54        4.21     12.06 o 
  -8   5  11      109.33      134.04     19.13 o 
  -7   5  11       23.71       12.72     11.81 o 
  -6   5  11        0.87       12.29     11.12 o 
  -5   5  11      150.19      165.17     22.43 o 
  -4   5  11       10.88        0.17      6.59 o 
  -3   5  11       35.40       44.86      9.31 o 
  -2   5  11      111.47      124.33     12.19 o 
  -1   5  11      110.71       95.62     11.11 o 
   0   5  11      425.24      425.34     19.06 o 
   1   5  11       53.48       48.33      8.84 o 
   2   5  11        6.19        0.79      8.85 o 
   3   5  11       80.75       97.97     15.38 o 
   4   5  11       87.52       99.72     16.80 o 
   5   5  11       63.93       35.12     14.39 o 
   6   5  11        5.97        9.26     13.01 o 
   7   5  11       30.35       36.82     16.07 o 
  -9   6  11        2.49      -10.41     12.86 o 
  -8   6  11        0.39       -6.50     12.75 o 
  -7   6  11       10.32       17.41     13.96 o 
  -6   6  11       13.92        8.70     12.31 o 
  -5   6  11        0.80        5.50     11.24 o 
  -4   6  11       19.50       10.76      9.08 o 
  -3   6  11        2.19       -0.12     10.38 o 
  -2   6  11      369.40      407.26     31.80 o 
  -1   6  11       45.04       45.52     13.25 o 
   0   6  11      175.71      178.83     14.78 o 
   1   6  11        6.79       -1.31     10.38 o 
   2   6  11       18.96       45.52     13.73 o 
   3   6  11        0.08        6.77     11.12 o 
   4   6  11       36.32       35.44     14.11 o 
   5   6  11        2.50        1.49     12.38 o 
   6   6  11        0.66       -0.18     13.48 o 
  -7   7  11       16.55       13.85     15.06 o 
  -6   7  11        0.09        6.07     13.48 o 
  -5   7  11       10.55       14.06     13.25 o 
  -4   7  11       85.29      106.04     18.44 o 
  -3   7  11       58.87       53.04     12.19 o 
  -2   7  11       23.63       21.76     12.78 o 
  -1   7  11      102.63      149.62     19.81 o 
   0   7  11       90.99       70.16     16.29 o 
   1   7  11        9.13       30.29     14.18 o 
   2   7  11       12.25       15.15     12.86 o 
   3   7  11       16.01       14.74     13.96 o 
   4   7  11        0.28      -10.38     12.78 o 
  -5   8  11       28.78       32.82     16.55 o 
  -4   8  11       16.03       12.14     14.18 o 
  -3   8  11        5.27       -0.90     12.54 o 
  -2   8  11        0.12       -3.51     15.73 o 
  -1   8  11        0.42       -1.05     12.06 o 
   0   8  11        0.84       13.95     13.63 o 
   1   8  11       87.43       77.24     18.44 o 
 -12   0  12      170.54      139.92     28.79 o 
 -11   0  12      349.87      378.24     37.49 o 
 -10   0  12      474.60      473.10     30.13 o 
  -9   0  12      110.12       55.28     33.20 o 
  -8   0  12      235.91      258.75     17.44 o 
  -7   0  12       24.43       25.04      6.67 o 
  -6   0  12      410.31      390.63     18.00 o 
  -5   0  12      679.16      772.53     18.22 o 
  -4   0  12     4965.84     5177.54     75.26 o 
  -3   0  12     7912.78     7816.85     93.03 o 
  -2   0  12      970.26     1028.59     23.16 o 
  -1   0  12     6712.56     6211.29     71.63 o 
   0   0  12     3109.95     3362.52     43.72 o 
   1   0  12      209.60      263.25     15.06 o 
   2   0  12     2855.81     2765.38     57.57 o 
   3   0  12      113.76      172.10     15.38 o 
   4   0  12     1173.97     1253.73     61.59 o 
   5   0  12        1.50       -2.31      7.71 o 
   6   0  12      175.18      226.95     28.12 o 
   7   0  12      107.50      121.17     24.77 o 
   8   0  12      119.72      131.88     27.45 o 
 -12   1  12       12.31       12.12     12.96 o 
 -11   1  12      114.55      105.37     15.53 o 
 -10   1  12      404.10      414.23     17.73 o 
  -9   1  12      687.16      604.27     73.70 o 
  -8   1  12      983.18      960.39     19.28 o 
  -7   1  12     1617.31     1490.41    112.88 o 
  -6   1  12      857.51      811.91     31.54 o 
  -5   1  12     1285.70     1362.68     19.33 o 
  -4   1  12     2158.99     2103.40     22.57 o 
  -3   1  12       14.98       11.97      4.14 o 
  -2   1  12       27.34       53.05      6.99 o 
  -1   1  12       28.47       53.70      7.04 o 
   0   1  12     1784.38     1565.91     21.15 o 
   1   1  12      243.83      268.37     10.67 o 
   2   1  12     2505.51     2410.20     29.87 o 
   3   1  12     6684.89     6722.55    123.88 o 
   4   1  12      949.07     1034.31     22.56 o 
   5   1  12      382.55      435.04     24.12 o 
   6   1  12      234.26      245.10     16.66 o 
   7   1  12        5.13        1.79     11.33 o 
   8   1  12       29.18       39.58     15.34 o 
 -12   2  12       12.65        6.44     13.03 o 
 -11   2  12       28.18       21.29     13.48 o 
 -10   2  12       47.17       35.59     13.44 o 
  -9   2  12      158.70      130.19     13.74 o 
  -8   2  12      224.89      255.29     16.22 o 
  -7   2  12        0.16        2.75      5.64 o 
  -6   2  12      274.64      308.01     15.36 o 
  -5   2  12      163.51      170.64     10.73 o 
  -4   2  12     3042.66     3005.27     59.81 o 
  -3   2  12     2809.21     2838.40     48.94 o 
  -2   2  12      194.03      218.53     12.44 o 
  -1   2  12      563.70      508.58     17.72 o 
   0   2  12      138.54      140.63     10.55 o 
   1   2  12       10.73        2.44      5.02 o 
   2   2  12       20.16       19.07      7.16 o 
   3   2  12      605.83      552.10     88.09 o 
   4   2  12       14.45       11.49      7.38 o 
   5   2  12       28.92       12.60      7.94 o 
   6   2  12       69.67       82.93     12.33 o 
   7   2  12        2.99        1.77      9.38 o 
   8   2  12       37.35       36.29     15.13 o 
 -11   3  12        0.42       -2.50     13.23 o 
 -10   3  12        6.53       12.72     12.31 o 
  -9   3  12        0.11        3.61     10.86 o 
  -8   3  12      107.38      120.48     13.49 o 
  -7   3  12        0.46        3.72      7.29 o 
  -6   3  12        9.58       22.47      6.72 o 
  -5   3  12      187.29      192.31     11.53 o 
  -4   3  12       56.73       60.43      7.67 o 
  -3   3  12       14.82       21.52      7.32 o 
  -2   3  12      284.53      302.97     14.68 o 
  -1   3  12      150.78      147.20     14.97 o 
   0   3  12       72.30       62.54      8.77 o 
   1   3  12        9.58        7.19      6.31 o 
   2   3  12      281.54      259.77     14.94 o 
   3   3  12       21.89       25.86      7.77 o 
   4   3  12       70.74       70.13     13.34 o 
   5   3  12       23.57       29.30     12.20 o 
   6   3  12        8.18       11.73     11.81 o 
   7   3  12       24.02       33.74     14.29 o 
   8   3  12        0.47        2.08     12.75 o 
 -11   4  12       19.91       18.40     14.77 o 
 -10   4  12       19.12       18.08     13.73 o 
  -9   4  12       34.14       60.49     15.13 o 
  -8   4  12      193.42      193.48     20.36 o 
  -7   4  12        0.44       -7.03      9.81 o 
  -6   4  12       28.71       14.80      8.87 o 
  -5   4  12        2.39       -6.59      5.68 o 
  -4   4  12       17.20       17.90      7.05 o 
  -3   4  12       54.45       60.22      9.33 o 
  -2   4  12     1137.30     1181.45     31.21 o 
  -1   4  12      599.03      551.85     20.32 o 
   0   4  12      308.30      292.57     19.09 o 
   1   4  12      288.79      261.02     15.39 o 
   2   4  12       22.28       27.14      7.64 o 
   3   4  12        1.34        6.87      9.70 o 
   4   4  12        1.06        9.73     10.64 o 
   5   4  12       27.97       24.39     12.48 o 
   6   4  12        1.68      -11.27     11.33 o 
   7   4  12       34.89       44.50     16.20 o 
 -10   5  12       19.39       11.38     14.20 o 
  -9   5  12       53.82       63.82     16.96 o 
  -8   5  12       97.28      133.71     19.13 o 
  -7   5  12      296.65      294.88     24.38 o 
  -6   5  12      567.14      594.63     30.77 o 
  -5   5  12      387.11      367.78     16.67 o 
  -4   5  12       32.99       27.80      8.00 o 
  -3   5  12       22.43       23.45      9.00 o 
  -2   5  12      207.62      192.86     14.49 o 
  -1   5  12       17.92       19.54      8.49 o 
   0   5  12      524.85      444.27     19.88 o 
   1   5  12      299.99      267.85     16.15 o 
   2   5  12      273.95      262.32     21.76 o 
   3   5  12      165.49      147.26     17.91 o 
   4   5  12      262.99      268.95     23.40 o 
   5   5  12      300.14      307.41     25.80 o 
   6   5  12       76.75       85.16     18.22 o 
  -9   6  12       37.26       40.58     16.80 o 
  -8   6  12       10.69       16.00     13.81 o 
  -7   6  12        0.04       -2.66     12.06 o 
  -6   6  12       49.66       33.17     14.18 o 
  -5   6  12       65.05       51.59     14.65 o 
  -4   6  12      315.70      319.14     19.42 o 
  -3   6  12      226.27      235.21     20.97 o 
  -2   6  12       60.92       41.27     10.54 o 
  -1   6  12      114.04      125.82     13.28 o 
   0   6  12      705.32      653.25     24.84 o 
   1   6  12      168.77      146.41     24.77 o 
   2   6  12       17.94       12.37     12.01 o 
   3   6  12        5.72       -0.67     11.83 o 
   4   6  12        1.14        2.36     12.75 o 
   5   6  12       24.15       26.25     14.58 o 
  -7   7  12       41.19       49.33     17.27 o 
  -6   7  12       73.23       67.48     17.99 o 
  -5   7  12       63.56       63.02     16.80 o 
  -4   7  12       46.60       47.61     15.91 o 
  -3   7  12        1.08       -5.09      9.60 o 
  -2   7  12       16.56       28.23     13.91 o 
  -1   7  12       27.31       24.77     14.20 o 
   0   7  12       77.54       75.54     25.44 o 
   1   7  12       93.04      101.58     18.00 o 
   2   7  12      136.44      147.28     21.30 o 
   3   7  12      167.83      144.63     21.76 o 
  -4   8  12       14.78       22.66     15.91 o 
  -3   8  12       10.47        6.15     14.65 o 
  -2   8  12       69.68       53.87     17.04 o 
  -1   8  12       46.96       47.62     17.02 o 
   0   8  12        5.22       17.32     15.06 o 
 -12   1  13       45.88       46.78     15.81 o 
 -11   1  13       57.56       86.88     16.55 o 
 -10   1  13       67.54       73.59     12.22 o 
  -9   1  13      140.95      171.92     14.42 o 
  -8   1  13       43.37       30.19      7.28 o 
  -7   1  13       11.20       11.71      5.78 o 
  -6   1  13        8.85        9.06      5.65 o 
  -5   1  13      380.71      400.38     13.87 o 
  -4   1  13      414.55      404.26     13.30 o 
  -3   1  13      559.01      614.23     18.22 o 
  -2   1  13      828.59      791.82     20.18 o 
  -1   1  13      236.47      189.40     11.44 o 
   0   1  13      448.37      448.65     16.27 o 
   1   1  13      269.02      245.64     13.94 o 
   2   1  13      710.72      804.76     25.70 o 
   3   1  13      717.78      669.77     18.79 o 
   4   1  13      106.24      122.69     10.14 o 
   5   1  13       23.04       23.98      8.87 o 
   6   1  13       11.71       -0.55      7.98 o 
   7   1  13        1.54       -0.38     11.59 o 
   8   1  13       17.52       18.50     14.58 o 
 -12   2  13        4.78       -3.50     12.68 o 
 -11   2  13        0.83       -6.03     11.81 o 
 -10   2  13       31.14       23.95     12.54 o 
  -9   2  13      228.91      230.58     16.83 o 
  -8   2  13      848.45      916.69     26.91 o 
  -7   2  13     1023.16     1054.40     23.30 o 
  -6   2  13     1236.19     1325.88     25.00 o 
  -5   2  13     1495.43     1480.15     31.89 o 
  -4   2  13      706.84      672.95     24.60 o 
  -3   2  13     1451.19     1394.01     27.87 o 
  -2   2  13      692.08      687.65     20.20 o 
  -1   2  13       98.08       89.68      9.33 o 
   0   2  13       10.94       17.27      6.39 o 
   1   2  13       72.51       54.94      8.63 o 
   2   2  13     1862.48     1861.41     52.46 o 
   3   2  13     1051.04     1035.42     32.72 o 
   4   2  13      152.11      150.59     24.77 o 
   5   2  13       89.62      120.01     16.29 o 
   6   2  13      127.47      141.52     18.44 o 
   7   2  13      118.03      128.77     18.30 o 
   8   2  13       26.62       36.15     22.76 o 
 -11   3  13      142.77      185.56     22.72 o 
 -10   3  13       52.92       61.49     15.60 o 
  -9   3  13       61.48       91.73     16.09 o 
  -8   3  13      138.55      151.05     14.56 o 
  -7   3  13        0.84       -3.52      7.55 o 
  -6   3  13       11.42       16.23      6.95 o 
  -5   3  13      146.41      158.32     11.20 o 
  -4   3  13     2160.97     2152.13     35.66 o 
  -3   3  13     1927.13     1888.46     34.13 o 
  -2   3  13     3127.48     2960.50     42.36 o 
  -1   3  13     2527.83     2495.05     52.39 o 
   0   3  13     1022.37      930.34     24.96 o 
   1   3  13     3758.90     3696.05     96.41 o 
   2   3  13      576.45      579.47     29.13 o 
   3   3  13       32.89       22.04      7.59 o 
   4   3  13       13.63       14.39     10.41 o 
   5   3  13       30.80       35.48     13.25 o 
   6   3  13       46.80       55.91     15.06 o 
   7   3  13       51.05       36.55     14.91 o 
 -11   4  13        3.98        9.20     14.65 o 
 -10   4  13        2.18        2.34     12.78 o 
  -9   4  13       36.78       10.71     12.31 o 
  -8   4  13      368.12      380.64     25.77 o 
  -7   4  13      431.96      419.78     20.98 o 
  -6   4  13      678.61      654.66     28.31 o 
  -5   4  13     1084.05     1145.38     26.57 o 
  -4   4  13      171.94      177.05     12.11 o 
  -3   4  13      264.07      261.98     16.10 o 
  -2   4  13      900.36      879.82     25.75 o 
  -1   4  13        1.34        4.60      9.17 o 
   0   4  13      186.23      170.67     13.34 o 
   1   4  13      311.20      314.69     21.61 o 
   2   4  13      670.90      368.62    237.22 o 
   3   4  13       58.74       48.13     13.39 o 
   4   4  13      241.55      256.98     22.48 o 
   5   4  13      280.64      310.40     25.30 o 
   6   4  13       60.07       32.54     14.47 o 
 -10   5  13        7.00        3.13     13.23 o 
  -9   5  13        4.32       -3.58     12.01 o 
  -8   5  13        3.63       -9.77     11.12 o 
  -7   5  13       46.12       56.83     15.62 o 
  -6   5  13       47.90       28.38     13.23 o 
  -5   5  13      185.83      172.46     12.93 o 
  -4   5  13      235.71      240.71     14.41 o 
  -3   5  13        6.90        2.41      7.96 o 
  -2   5  13      129.10      134.75     12.99 o 
  -1   5  13      256.95      225.23     15.85 o 
   0   5  13      262.92      241.24     16.35 o 
   1   5  13      256.80      246.49     16.45 o 
   2   5  13        9.38       12.61     11.42 o 
   3   5  13       25.25       34.39     13.48 o 
   4   5  13       20.25       25.46     13.34 o 
   5   5  13        4.84       18.56     13.63 o 
   6   5  13        4.74        2.12     13.03 o 
  -8   6  13        0.35        2.93     13.72 o 
  -7   6  13        3.95        8.56     13.01 o 
  -6   6  13       25.10       19.40     12.96 o 
  -5   6  13        1.88        6.01     11.33 o 
  -4   6  13        2.51        8.03      9.66 o 
  -3   6  13        0.72       -2.60      8.26 o 
  -2   6  13      119.78      102.88     13.20 o 
  -1   6  13       71.32       79.52     12.38 o 
   0   6  13       21.50       25.27      9.73 o 
   1   6  13       10.62       14.01     12.54 o 
   2   6  13       18.68       26.71     13.96 o 
   3   6  13        5.53       -5.34     11.12 o 
   4   6  13        0.00        1.64     12.06 o 
  -6   7  13        0.67       -0.14     13.51 o 
  -5   7  13       26.12       28.89     15.60 o 
  -4   7  13       52.85       52.23     20.42 o 
  -3   7  13       72.41       79.51     14.04 o 
  -2   7  13      147.78      139.27     19.81 o 
  -1   7  13      125.26      113.78     18.92 o 
   0   7  13       21.34       30.14     14.91 o 
   1   7  13        0.37        2.01     12.78 o 
   2   7  13        6.69       -1.70     18.74 o 
 -12   0  14      163.60      168.03     30.79 o 
 -11   0  14      482.66      433.81     38.83 o 
 -10   0  14      826.05      944.60     50.21 o 
  -9   0  14      586.62      688.39     28.88 o 
  -8   0  14      154.71       94.61     23.77 o 
  -7   0  14      100.31      115.33     16.07 o 
  -6   0  14      283.81      294.75     18.17 o 
  -5   0  14      508.04      543.19     22.01 o 
  -4   0  14       85.37       89.96     10.76 o 
  -3   0  14     1486.20     1439.76     32.32 o 
  -2   0  14     1757.09     1684.35     56.23 o 
  -1   0  14      370.79      421.09     30.13 o 
   0   0  14     2000.39     1860.20     36.02 o 
   1   0  14      678.38      753.25     33.81 o 
   2   0  14       70.16       81.00     12.01 o 
   3   0  14        7.27       -0.52      7.53 o 
   4   0  14       15.42       18.74     10.41 o 
   5   0  14      138.94      118.32     15.62 o 
   6   0  14        1.63        5.36     16.07 o 
   7   0  14       82.15      130.54     27.45 o 
 -12   1  14       10.62        3.35     19.41 o 
 -11   1  14       38.04       25.44     20.75 o 
 -10   1  14        9.45       -1.64     11.59 o 
  -9   1  14      206.51      248.51     21.06 o 
  -8   1  14      504.30      469.15     30.28 o 
  -7   1  14      598.41      595.45     17.86 o 
  -6   1  14     2443.44     2522.69     56.62 o 
  -5   1  14     2111.51     2128.71     42.03 o 
  -4   1  14     1140.50     1089.79     26.89 o 
  -3   1  14     1350.59     1294.50     38.71 o 
  -2   1  14      122.04      134.78     10.60 o 
  -1   1  14      206.06      207.13     12.55 o 
   0   1  14        9.01       11.68      6.39 o 
   1   1  14      951.83      862.50     23.56 o 
   2   1  14      353.46      394.58     17.75 o 
   3   1  14      772.99      768.47     40.41 o 
   4   1  14      768.44      788.59     34.08 o 
   5   1  14       50.95       48.61     12.96 o 
   6   1  14      159.69      224.52     20.97 o 
   7   1  14       78.70       76.99     24.77 o 
 -11   2  14       22.41        6.03     13.25 o 
 -10   2  14       25.56       30.32     11.20 o 
  -9   2  14      165.30      176.71     15.55 o 
  -8   2  14       60.08       44.44      8.61 o 
  -7   2  14        0.32        0.46      6.53 o 
  -6   2  14      244.77      235.40     12.92 o 
  -5   2  14     1183.41     1214.42     28.46 o 
  -4   2  14       84.66       75.64     26.38 o 
  -3   2  14       57.46       60.34      8.94 o 
  -2   2  14     1341.12     1362.50     28.73 o 
  -1   2  14       31.36       43.72      7.96 o 
   0   2  14      921.92      811.39     23.50 o 
   1   2  14      539.19      506.75     19.94 o 
   2   2  14      252.27      275.54     16.20 o 
   3   2  14      195.69      190.97     14.17 o 
   4   2  14        0.59        5.99      9.63 o 
   5   2  14        2.21       12.05     11.36 o 
   6   2  14        3.07       -5.44     10.86 o 
   7   2  14      146.85      214.04     22.66 o 
 -11   3  14       31.73       39.16     15.62 o 
 -10   3  14       90.07       65.24     16.07 o 
  -9   3  14       28.45       23.64     10.68 o 
  -8   3  14       15.14       10.04      9.00 o 
  -7   3  14       12.96       14.93      7.50 o 
  -6   3  14       74.69       91.10      9.84 o 
  -5   3  14      107.24      116.14     10.62 o 
  -4   3  14      876.01      804.42     20.73 o 
  -3   3  14        1.72        4.91      6.96 o 
  -2   3  14        1.76        9.38      6.87 o 
  -1   3  14        0.00       -4.07      5.60 o 
   0   3  14      139.26      145.70     12.59 o 
   1   3  14     1903.95     1927.07     51.06 o 
   2   3  14       90.81       96.35     11.50 o 
   3   3  14      137.91      149.96     17.27 o 
   4   3  14        0.27       -6.79      9.70 o 
   5   3  14       22.14       29.26     13.91 o 
   6   3  14        0.19      -11.10     11.24 o 
   7   3  14        3.32        1.50     13.70 o 
 -10   4  14       17.23       26.73     14.91 o 
  -9   4  14       63.08       57.63     16.07 o 
  -8   4  14       66.15       85.19     13.65 o 
  -7   4  14       63.66       58.31     11.98 o 
  -6   4  14      116.66      116.00     11.43 o 
  -5   4  14      208.65      200.69     13.06 o 
  -4   4  14      612.20      550.47     19.04 o 
  -3   4  14       23.79       26.40      8.49 o 
  -2   4  14      677.10      647.34     23.06 o 
  -1   4  14      552.52      510.85     21.18 o 
   0   4  14      326.43      321.65     17.98 o 
   1   4  14      689.86      728.88     38.70 o 
   2   4  14       97.49      105.43     11.92 o 
   3   4  14        0.13        1.35     10.64 o 
   4   4  14        0.01        5.86     10.64 o 
   5   4  14        2.00        1.43     12.72 o 
   6   4  14       16.38       34.69     15.34 o 
  -9   5  14       25.72       12.73     13.96 o 
  -8   5  14       82.38      105.51     18.86 o 
  -7   5  14      244.80      282.15     24.85 o 
  -6   5  14      892.07      790.38     28.85 o 
  -5   5  14      810.46      747.32     23.06 o 
  -4   5  14      102.99      111.61     11.62 o 
  -3   5  14      106.84      105.61     12.47 o 
  -2   5  14       70.94       61.28     11.20 o 
  -1   5  14       34.90       28.62      9.77 o 
   0   5  14       34.16       56.79     11.11 o 
   1   5  14      108.56       97.89     12.70 o 
   2   5  14       64.64       76.30     17.41 o 
   3   5  14       32.21       36.17     13.34 o 
   4   5  14      296.23      325.46     26.74 o 
   5   5  14      268.35      267.46     26.02 o 
  -8   6  14       58.21       59.30     17.97 o 
  -7   6  14       78.97       65.65     20.08 o 
  -6   6  14        5.18       12.30     13.23 o 
  -5   6  14       25.01       23.22     16.07 o 
  -4   6  14       50.84       45.77      9.84 o 
  -3   6  14      106.65      112.60     14.25 o 
  -2   6  14      336.44      315.79     20.00 o 
  -1   6  14      515.37      498.60     23.65 o 
   0   6  14      525.52      531.12     26.25 o 
   1   6  14      229.71      215.31     23.18 o 
   2   6  14       74.27       93.37     17.50 o 
   3   6  14       31.91       25.10     15.15 o 
   4   6  14        9.59        4.74     13.48 o 
  -6   7  14       88.45      101.28     20.81 o 
  -5   7  14       74.66       74.62     25.10 o 
  -4   7  14      164.66      152.71     21.92 o 
  -3   7  14       97.42       92.25     18.39 o 
  -2   7  14       39.48       30.33     15.34 o 
  -1   7  14       24.02       12.03     13.96 o 
   0   7  14        0.82       -4.69     13.73 o 
   1   7  14        9.33       26.72     15.13 o 
 -11   1  15       19.11        5.36     18.74 o 
 -10   1  15      250.64      283.34     23.43 o 
  -9   1  15      198.43      181.80     15.33 o 
  -8   1  15      225.53      232.90     15.96 o 
  -7   1  15      495.80      543.93     21.04 o 
  -6   1  15      146.59      118.09     12.06 o 
  -5   1  15        7.20       20.15      7.88 o 
  -4   1  15      299.88      209.57     60.11 o 
  -3   1  15      464.06      495.19     18.13 o 
  -2   1  15       94.98       90.65      9.81 o 
  -1   1  15      423.04      407.17     16.85 o 
   0   1  15      187.92      196.23     13.37 o 
   1   1  15      197.34      227.16     14.61 o 
   2   1  15      177.24      185.16     14.17 o 
   3   1  15       32.97       44.99      9.77 o 
   4   1  15       35.98       24.61      8.86 o 
   5   1  15        2.69       -2.35     10.17 o 
   6   1  15        2.14        2.34     11.36 o 
   7   1  15        0.43       -6.03     18.74 o 
 -11   2  15       29.19       23.43     22.09 o 
 -10   2  15        0.16       -5.30      9.65 o 
  -9   2  15       30.94       19.08     10.03 o 
  -8   2  15      149.24      134.73     11.69 o 
  -7   2  15      427.88      476.59     17.53 o 
  -6   2  15       16.97        8.01      5.99 o 
  -5   2  15       54.34       61.44     10.77 o 
  -4   2  15     2396.40     2195.26    135.44 o 
  -3   2  15     1314.91     1286.65     29.00 o 
  -2   2  15      284.96      288.78     15.61 o 
  -1   2  15      262.07      264.68     15.40 o 
   0   2  15        0.72        2.35      6.55 o 
   1   2  15       37.03       51.28      9.11 o 
   2   2  15      150.58      170.98     13.90 o 
   3   2  15      114.45      143.62     13.22 o 
   4   2  15       66.28       44.05     13.01 o 
   5   2  15      262.41      289.38     23.40 o 
   6   2  15      122.11      162.73     20.42 o 
 -11   3  15      140.10      148.17     21.78 o 
 -10   3  15      242.46      274.49     41.51 o 
  -9   3  15      209.09      223.41     18.14 o 
  -8   3  15      356.64      356.42     23.26 o 
  -7   3  15      265.08      277.93     15.18 o 
  -6   3  15       43.50       41.73      8.66 o 
  -5   3  15       17.49       10.88      7.06 o 
  -4   3  15        0.72        7.58      6.40 o 
  -3   3  15      326.71      285.01     16.45 o 
  -2   3  15      585.24      563.27     21.58 o 
  -1   3  15     1058.54      984.84     27.37 o 
   0   3  15     1473.07     1485.93     33.54 o 
   1   3  15      981.97      895.72     27.15 o 
   2   3  15     1343.33     1370.59     69.32 o 
   3   3  15      263.82      244.57     21.29 o 
   4   3  15       38.09       41.67     13.70 o 
   5   3  15       70.38       80.94     16.55 o 
   6   3  15        2.53       24.29     15.13 o 
 -10   4  15        3.48        7.33     13.48 o 
  -9   4  15       69.99       71.88     24.77 o 
  -8   4  15      227.16      213.55     18.25 o 
  -7   4  15      412.13      449.40     22.78 o 
  -6   4  15      519.46      523.92     20.07 o 
  -5   4  15      585.82      586.88     20.17 o 
  -4   4  15      420.36      431.68     17.56 o 
  -3   4  15       44.52       25.97      9.65 o 
  -2   4  15      195.20      183.44     14.79 o 
  -1   4  15      379.18      399.53     19.83 o 
   0   4  15      464.28      456.37     20.97 o 
   1   4  15      463.93      441.21     21.11 o 
   2   4  15        4.32        5.14     10.38 o 
   3   4  15      123.82      141.77     19.17 o 
   4   4  15      126.81      119.93     18.94 o 
   5   4  15      266.23      302.61     35.82 o 
  -9   5  15        7.81       -7.42     13.01 o 
  -8   5  15       42.85       46.73     24.44 o 
  -7   5  15        3.93        6.86     10.55 o 
  -6   5  15      123.91      133.50     15.42 o 
  -5   5  15       74.53       44.68     10.00 o 
  -4   5  15        2.71        1.74      7.39 o 
  -3   5  15       60.09       71.55     12.05 o 
  -2   5  15      218.26      177.41     15.78 o 
  -1   5  15     1038.51     1105.19     39.59 o 
   0   5  15      606.00      580.43     24.34 o 
   1   5  15        5.73        1.99      8.69 o 
   2   5  15        5.72        8.65     11.81 o 
   3   5  15        9.23        1.39     12.48 o 
   4   5  15       22.16       12.66     12.86 o 
  -7   6  15       45.89       48.54     17.04 o 
  -6   6  15        0.01        9.07     13.70 o 
  -5   6  15       23.03       38.85     15.13 o 
  -4   6  15        0.00        1.10      8.11 o 
  -3   6  15       14.17       16.02     10.78 o 
  -2   6  15        3.43        6.06      9.42 o 
  -1   6  15        2.08        2.53      9.86 o 
   0   6  15        0.42       11.13      9.36 o 
   1   6  15       69.19       77.44     17.97 o 
   2   6  15       14.78       12.38     13.73 o 
   3   6  15        2.30        5.36     14.20 o 
  -5   7  15       18.32        1.00     14.20 o 
  -4   7  15       13.10       17.56     14.95 o 
  -3   7  15        3.00       10.04     14.39 o 
  -2   7  15       22.33       26.11     15.62 o 
  -1   7  15       38.36       42.34     16.96 o 
   0   7  15      107.74      113.47     20.81 o 
 -10   0  16      435.71      429.12     37.49 o 
  -9   0  16      380.93      441.17     36.82 o 
  -8   0  16      130.25      143.93     24.77 o 
  -7   0  16       90.27      105.77     22.09 o 
  -6   0  16      861.26      992.80     49.54 o 
  -5   0  16     1176.81     1276.65     54.90 o 
  -4   0  16      382.98      450.54     35.48 o 
  -3   0  16       14.68       15.40     14.73 o 
  -2   0  16      379.52      360.17     30.79 o 
  -1   0  16     1369.44     1413.89     56.90 o 
   0   0  16       36.81       48.20     16.74 o 
   1   0  16     1300.29     1221.09     53.56 o 
   2   0  16      348.54      396.32     33.47 o 
   3   0  16       62.79       69.62     18.74 o 
   4   0  16      346.64      416.40     35.48 o 
   5   0  16       12.12       12.05     15.40 o 
 -11   1  16        3.85        7.36     18.08 o 
 -10   1  16        0.00       11.38     12.54 o 
  -9   1  16        0.41       -4.09      8.76 o 
  -8   1  16      332.35      379.56     19.53 o 
  -7   1  16      569.10      609.87     22.79 o 
  -6   1  16       66.13       63.20     10.34 o 
  -5   1  16     1102.75     1165.10     50.88 o 
  -4   1  16     1618.11     1677.21     43.77 o 
  -3   1  16      791.41      806.17     56.23 o 
  -2   1  16      840.06      800.66     60.59 o 
  -1   1  16        6.35        8.29      8.48 o 
   0   1  16        7.99       17.81     10.17 o 
   1   1  16       58.90       57.65     12.01 o 
   2   1  16      124.48      133.13     16.57 o 
   3   1  16        1.16        0.67      7.34 o 
   4   1  16       57.44       70.01     13.35 o 
   5   1  16      122.41      167.53     25.44 o 
   6   1  16        4.12       -2.84     11.72 o 
 -11   2  16       48.79       44.18     16.57 o 
 -10   2  16       54.47       39.08     14.91 o 
  -9   2  16       49.50       51.59     14.65 o 
  -8   2  16       13.26       15.59      9.37 o 
  -7   2  16        0.29       -4.69      8.12 o 
  -6   2  16      287.42      259.31     16.98 o 
  -5   2  16      433.20      449.67     18.75 o 
  -4   2  16        1.25        6.06      6.24 o 
  -3   2  16      118.44      130.78     12.16 o 
  -2   2  16      142.68      144.17     12.56 o 
  -1   2  16      284.89      293.17     16.27 o 
   0   2  16        1.89       -4.48      6.20 o 
   1   2  16        4.35        5.76      7.35 o 
   2   2  16      204.99      198.57     16.19 o 
   3   2  16      213.08      194.87     15.43 o 
   4   2  16      247.20      298.34     23.65 o 
   5   2  16       12.61       -2.02     12.06 o 
   6   2  16        0.24        4.49     12.68 o 
 -10   3  16       18.54       13.86     11.20 o 
  -9   3  16       34.93       20.44     11.28 o 
  -8   3  16       32.21       27.12     10.53 o 
  -7   3  16        9.58        6.27      7.75 o 
  -6   3  16        2.11        2.67      7.19 o 
  -5   3  16        0.12        3.40      6.68 o 
  -4   3  16       15.86        9.95      6.83 o 
  -3   3  16       50.62       46.20      9.65 o 
  -2   3  16       40.60       40.32      9.65 o 
  -1   3  16        8.97       32.95      9.37 o 
   0   3  16      174.23      173.75     14.65 o 
   1   3  16      148.36      131.59     14.45 o 
   2   3  16       34.94       46.29     10.21 o 
   3   3  16       59.19       64.01     14.67 o 
   4   3  16       22.87        9.69     12.54 o 
   5   3  16        8.92       20.34     13.70 o 
 -10   4  16       24.74       33.45     15.85 o 
  -9   4  16       95.77      101.44     15.52 o 
  -8   4  16      103.88      104.68     15.07 o 
  -7   4  16      163.46      184.66     16.97 o 
  -6   4  16       47.63       49.15     10.03 o 
  -5   4  16       44.32       30.83      9.03 o 
  -4   4  16       77.78       74.56     10.38 o 
  -3   4  16       37.33       39.80     10.30 o 
  -2   4  16       43.37       34.14     10.05 o 
  -1   4  16       46.87       52.48     10.88 o 
   0   4  16      486.86      501.31     22.82 o 
   1   4  16       79.20       72.99     11.90 o 
   2   4  16       13.49       22.37     13.01 o 
   3   4  16       31.79       59.25     15.62 o 
   4   4  16        0.73       -4.17     12.20 o 
  -8   5  16        9.81        3.59     13.48 o 
  -7   5  16      164.66      168.08     17.89 o 
  -6   5  16      512.79      509.88     25.11 o 
  -5   5  16      378.74      360.58     18.07 o 
  -4   5  16      564.23      541.72     21.15 o 
  -3   5  16      513.23      496.97     23.68 o 
  -2   5  16      409.18      406.36     24.46 o 
  -1   5  16      930.38      920.68     30.71 o 
   0   5  16      161.33      155.82     15.83 o 
   1   5  16       45.58       23.17     13.48 o 
   2   5  16       22.83       14.06     13.25 o 
   3   5  16       54.68       76.12     17.44 o 
  -7   6  16      190.10      176.33     23.40 o 
  -6   6  16      136.89      133.26     20.83 o 
  -5   6  16        2.83        1.70     10.01 o 
  -4   6  16       42.35       47.53     10.82 o 
  -3   6  16       53.88       51.32     13.25 o 
  -2   6  16      304.82      310.99     21.17 o 
  -1   6  16      744.32      723.64     49.71 o 
   0   6  16      307.81      291.75     26.51 o 
   1   6  16      149.48      159.83     22.01 o 
   2   6  16      182.51      203.36     23.82 o 
 -10   1  17       42.51       42.85     21.42 o 
  -9   1  17       91.51       80.67     16.33 o 
  -8   1  17        2.39       -0.90      8.45 o 
  -7   1  17      145.53      160.67     14.45 o 
  -6   1  17     1076.82     1066.84     37.39 o 
  -5   1  17      160.65      136.04     27.58 o 
  -4   1  17        0.95        1.34      6.82 o 
  -3   1  17       10.34        9.42      9.22 o 
  -2   1  17       78.17       77.30     22.43 o 
  -1   1  17       11.99       11.48      9.01 o 
   0   1  17      210.71      228.99     20.11 o 
   1   1  17      317.98      306.25     22.48 o 
   2   1  17       67.45       65.41     13.96 o 
   3   1  17      144.92      128.86     19.75 o 
   4   1  17       14.58       30.46     12.78 o 
   5   1  17        6.30        0.67     17.41 o 
 -10   2  17        5.06        8.70     13.73 o 
  -9   2  17       16.51        7.22     12.96 o 
  -8   2  17       80.57       87.61     14.54 o 
  -7   2  17       21.92       26.64     14.48 o 
  -6   2  17       48.82       76.16     15.74 o 
  -5   2  17      112.18      114.25     12.62 o 
  -4   2  17      338.29      331.82     17.83 o 
  -3   2  17     1034.29     1077.13     53.56 o 
  -2   2  17      126.73      140.81     17.02 o 
  -1   2  17       60.35       81.43     14.67 o 
   0   2  17      139.34      151.11     13.76 o 
   1   2  17       85.81       88.53     11.97 o 
   2   2  17       19.94        7.87      8.20 o 
   3   2  17       53.13       38.46     10.93 o 
   4   2  17      281.55      310.40     24.62 o 
   5   2  17       79.16       81.98     17.23 o 
 -10   3  17      199.06      230.60     24.35 o 
  -9   3  17      429.51      502.37     34.81 o 
  -8   3  17      403.32      375.83     26.97 o 
  -7   3  17      329.61      344.11     17.14 o 
  -6   3  17      389.48      441.55     18.53 o 
  -5   3  17       68.46       47.00      9.31 o 
  -4   3  17        8.42        0.49      6.58 o 
  -3   3  17      129.98      127.91     13.01 o 
  -2   3  17      348.70      362.35     19.23 o 
  -1   3  17      348.03      312.99     18.39 o 
   0   3  17      237.55      261.51     17.63 o 
   1   3  17      212.06      260.43     17.57 o 
   2   3  17      405.04      351.14     31.16 o 
   3   3  17      527.28      651.67     33.35 o 
   4   3  17      103.20       93.54     17.99 o 
  -9   4  17       10.83       13.52     11.44 o 
  -8   4  17       36.11       24.10     12.06 o 
  -7   4  17       80.46       75.49     13.77 o 
  -6   4  17      180.47      229.61     15.46 o 
  -5   4  17      204.44      195.79     16.14 o 
  -4   4  17      412.09      392.60     18.07 o 
  -3   4  17      708.72      718.60     26.91 o 
  -2   4  17      478.81      433.71     21.71 o 
  -1   4  17      182.12      184.05     16.21 o 
   0   4  17       91.40      110.57     13.65 o 
   1   4  17       32.31       15.13      9.50 o 
   2   4  17        6.63       15.54     15.73 o 
   3   4  17       28.56       26.48     14.39 o 
   4   4  17       89.70      122.42     20.59 o 
  -8   5  17        3.58        2.26     11.05 o 
  -7   5  17        8.62       18.08     11.72 o 
  -6   5  17       65.71       67.29     13.49 o 
  -5   5  17        8.01        5.02      8.35 o 
  -4   5  17        6.43        4.55      7.57 o 
  -3   5  17        0.29        2.92      9.60 o 
  -2   5  17      138.69      147.26     16.04 o 
  -1   5  17      172.51      149.52     15.96 o 
   0   5  17      247.68      267.25     19.61 o 
   1   5  17       49.76       38.54     15.38 o 
   2   5  17        3.57       -0.42     12.28 o 
  -6   6  17       28.96       28.84     15.13 o 
  -5   6  17        0.43        5.16     10.61 o 
  -4   6  17        1.35       -0.45      8.75 o 
  -3   6  17       51.00       53.00     13.48 o 
  -2   6  17       30.51       34.74     13.59 o 
  -1   6  17       65.90       78.61     14.17 o 
   0   6  17       32.04       44.22     16.55 o 
 -10   0  18      152.11      144.60     27.45 o 
  -9   0  18      129.29      129.87     26.78 o 
  -8   0  18      176.63      143.26     26.78 o 
  -7   0  18      193.40      188.79     28.12 o 
  -6   0  18      452.67      485.35     38.83 o 
  -5   0  18     1473.51     1587.95     64.94 o 
  -4   0  18      120.30      114.48     23.43 o 
  -3   0  18      165.63      166.02     24.77 o 
  -2   0  18       24.84       38.16     16.74 o 
  -1   0  18       47.88       58.91     19.41 o 
   0   0  18      913.78      948.62     52.22 o 
   1   0  18      327.75      329.37     35.48 o 
   2   0  18     1075.41     1223.76     60.25 o 
   3   0  18      454.76      513.47     41.51 o 
   4   0  18       69.45       60.25     21.42 o 
 -10   1  18       14.06        2.68     18.08 o 
  -9   1  18        4.90        3.89     12.75 o 
  -8   1  18       90.67       90.96     16.01 o 
  -7   1  18       30.24       39.17     13.70 o 
  -6   1  18      781.89      816.74     45.52 o 
  -5   1  18      608.99      607.37     29.81 o 
  -4   1  18      778.26      745.24     32.19 o 
  -3   1  18      339.22      281.03     28.12 o 
  -2   1  18       66.19       48.35     12.96 o 
  -1   1  18      346.25      403.35     27.45 o 
   0   1  18      120.43       97.47     15.81 o 
   1   1  18      334.09      316.57     27.11 o 
   2   1  18      131.59      155.58     18.69 o 
   3   1  18       59.63       73.34     15.85 o 
   4   1  18       14.32       10.11     11.59 o 
   5   1  18       18.55       12.72     18.08 o 
 -10   2  18       21.12       20.42     14.67 o 
  -9   2  18        1.10        5.84     12.48 o 
  -8   2  18       87.58       98.15     14.04 o 
  -7   2  18      348.53      424.50     22.42 o 
  -6   2  18       12.69        7.37      9.13 o 
  -5   2  18       36.98       47.50     10.69 o 
  -4   2  18       61.12       52.98     10.92 o 
  -3   2  18       12.92       16.76     11.53 o 
  -2   2  18       11.40       11.10     10.64 o 
  -1   2  18      121.22      113.49     16.49 o 
   0   2  18      136.22      151.44     17.97 o 
   1   2  18       14.51        0.67     10.41 o 
   2   2  18      212.32      253.29     31.80 o 
   3   2  18       89.66       90.08     16.01 o 
   4   2  18       27.02      -13.39     15.40 o 
  -9   3  18       28.52       40.50     16.09 o 
  -8   3  18        3.78        1.50     12.01 o 
  -7   3  18       13.80       13.53     10.31 o 
  -6   3  18        6.14        2.25      9.33 o 
  -5   3  18       50.57       55.79     12.08 o 
  -4   3  18        6.97       13.95      9.56 o 
  -3   3  18        3.44       -5.09     10.86 o 
  -2   3  18        3.32        4.58      9.01 o 
  -1   3  18       18.87       17.09      9.38 o 
   0   3  18        0.04       -1.28      8.43 o 
   1   3  18       14.17       10.60      8.98 o 
   2   3  18       69.34       63.15     12.33 o 
   3   3  18       30.26       27.02     14.39 o 
   4   3  18       46.18       33.56     15.54 o 
  -8   4  18       87.47      101.52     15.50 o 
  -7   4  18       81.98       83.10     13.87 o 
  -6   4  18       33.45       31.88      9.75 o 
  -5   4  18       11.31       13.36      8.85 o 
  -4   4  18        0.25        1.46      7.57 o 
  -3   4  18       11.58        9.44      9.55 o 
  -2   4  18      122.48      103.48     14.15 o 
  -1   4  18      357.45      338.40     20.96 o 
   0   4  18      142.18      142.82     15.20 o 
   1   4  18       40.24       51.50     11.93 o 
   2   4  18       17.35       50.20     15.38 o 
   3   4  18       18.71       24.44     15.15 o 
  -7   5  18       46.30       33.92     12.48 o 
  -6   5  18      120.65      116.81     16.10 o 
  -5   5  18      145.86      144.30     14.18 o 
  -4   5  18      201.97      198.70     15.45 o 
  -3   5  18      295.46      316.42     21.44 o 
  -2   5  18      474.62      439.04     23.88 o 
  -1   5  18      327.62      301.57     20.86 o 
   0   5  18      214.56      238.71     19.17 o 
   1   5  18       74.06       80.52     18.39 o 
  -4   6  18       41.12       44.26     11.54 o 
  -3   6  18        0.21        5.17     11.50 o 
  -2   6  18      203.74      204.31     19.33 o 
 -10   1  19       74.62       79.00     25.44 o 
  -9   1  19       57.07       76.67     17.04 o 
  -8   1  19       14.06       23.18     13.44 o 
  -7   1  19      106.28       99.84     17.50 o 
  -6   1  19       48.98       64.76     15.13 o 
  -5   1  19       11.27        9.33     10.94 o 
  -4   1  19        0.31        1.65     10.58 o 
  -3   1  19       69.78       45.98     13.15 o 
  -2   1  19       12.17       11.78     11.81 o 
  -1   1  19       37.19       28.79     12.78 o 
   0   1  19       23.62       22.03     11.72 o 
   1   1  19      214.04      240.62     22.71 o 
   2   1  19      114.97       97.06     17.27 o 
   3   1  19       38.13       55.25     15.06 o 
   4   1  19       82.64      101.76     25.44 o 
  -9   2  19       24.55       24.10     21.42 o 
  -8   2  19       44.61       41.58     12.62 o 
  -7   2  19       87.49       85.65     13.22 o 
  -6   2  19       60.17       59.45     12.48 o 
  -5   2  19      446.61      456.38     22.27 o 
  -4   2  19      495.16      447.33     21.99 o 
  -3   2  19      424.97      397.96     26.19 o 
  -2   2  19      625.46      648.03     32.19 o 
  -1   2  19      292.19      281.01     24.44 o 
   0   2  19      142.45      153.67     19.17 o 
   1   2  19       95.16      133.53     18.69 o 
   2   2  19        1.84      -13.95     10.10 o 
   3   2  19        1.67       -7.88     10.17 o 
  -9   3  19      145.00      134.01     20.81 o 
  -8   3  19      824.20      807.26     37.87 o 
  -7   3  19      526.89      477.31     25.41 o 
  -6   3  19      339.00      361.96     21.58 o 
  -5   3  19      345.84      376.61     26.28 o 
  -4   3  19       61.33       60.30     12.44 o 
  -3   3  19      126.18      138.89     19.17 o 
  -2   3  19        0.07        0.67     11.36 o 
  -1   3  19       74.87       76.70     15.85 o 
   0   3  19       22.98        8.36     12.06 o 
   1   3  19      351.23      355.12     25.98 o 
   2   3  19      260.49      318.19     25.72 o 
   3   3  19       79.94       72.97     26.11 o 
  -8   4  19        1.82       10.04     14.67 o 
  -7   4  19       20.71       20.75     14.20 o 
  -6   4  19       27.05       18.65     11.32 o 
  -5   4  19      273.96      307.58     21.46 o 
  -4   4  19      241.25      253.10     19.70 o 
  -3   4  19      235.08      234.73     18.93 o 
  -2   4  19      365.83      376.20     21.67 o 
  -1   4  19       39.92       42.41     12.33 o 
   0   4  19      130.70      121.58     15.29 o 
   1   4  19      220.35      241.18     19.09 o 
   2   4  19        4.83        2.57     13.48 o 
  -6   5  19       21.25       26.05     12.11 o 
  -5   5  19       51.41       58.00     11.62 o 
  -4   5  19       20.17        8.27      9.48 o 
  -3   5  19       30.76       31.86     12.38 o 
  -2   5  19       47.75       45.74     13.11 o 
  -1   5  19        0.27        1.91     10.72 o 
   0   5  19       11.95       10.21     10.83 o 
  -9   0  20      132.04      141.25     28.79 o 
  -8   0  20      210.62      162.68     29.46 o 
  -7   0  20      246.81      268.45     34.14 o 
  -6   0  20      437.51      427.11     40.17 o 
  -5   0  20      315.53      255.06     33.47 o 
  -4   0  20      206.92      243.01     32.80 o 
  -3   0  20       19.12       32.80     19.41 o 
  -2   0  20       29.33       53.56     20.08 o 
  -1   0  20        6.44       -8.03     14.73 o 
   0   0  20      274.39      267.78     34.81 o 
   1   0  20      560.84      554.98     45.52 o 
   2   0  20      254.97      176.74     30.79 o 
   3   0  20      944.56     1089.20     62.26 o 
  -9   1  20       86.82       89.82     18.44 o 
  -8   1  20       35.76       24.77     14.20 o 
  -7   1  20       19.53       20.02     13.96 o 
  -6   1  20       60.99       78.28     17.74 o 
  -5   1  20      188.44      158.48     21.76 o 
  -4   1  20       52.17       36.68     17.74 o 
  -3   1  20      250.67      256.34     23.65 o 
  -2   1  20      309.58      280.81     24.38 o 
  -1   1  20      479.87      418.75     27.67 o 
   0   1  20      805.70      876.36     40.17 o 
   1   1  20      121.96      102.75     18.22 o 
   2   1  20      179.04      181.56     21.53 o 
   3   1  20      179.10      235.79     24.09 o 
  -9   2  20       31.61       24.77     22.09 o 
  -8   2  20       61.68       55.90     17.04 o 
  -7   2  20      312.85      341.88     27.22 o 
  -6   2  20      202.74      201.37     26.11 o 
  -5   2  20       38.09       28.79     14.20 o 
  -4   2  20      258.90      246.63     23.34 o 
  -3   2  20      244.36      246.51     23.40 o 
  -2   2  20        0.04       -3.35     11.36 o 
  -1   2  20       19.92       18.41     12.31 o 
   0   2  20       61.72       56.19     15.60 o 
   1   2  20      143.90      152.81     20.11 o 
   2   2  20        4.71       -2.29     12.28 o 
  -8   3  20       37.88       30.25     15.60 o 
  -7   3  20        5.32       10.82     11.65 o 
  -6   3  20        0.19       -6.86     10.03 o 
  -5   3  20       12.49       19.17     11.37 o 
  -4   3  20       69.69       75.24     13.82 o 
  -3   3  20        0.80        1.25     12.48 o 
  -2   3  20        0.06        7.57     12.06 o 
  -1   3  20        3.23       -0.63     12.06 o 
   0   3  20        9.18       23.77     13.73 o 
   1   3  20        0.06        9.63     12.06 o 
  -6   4  20       65.04       60.28     14.02 o 
  -5   4  20       35.43       41.30     13.31 o 
  -4   4  20        0.72       -3.69     10.34 o 
  -3   4  20       11.15       -2.68     12.78 o 
  -2   4  20        7.04        6.33     12.48 o 
  -1   4  20       41.41       42.39     15.73 o 
   0   4  20       57.98       50.42     15.81 o 
  -8   1  21      136.61      162.75     21.71 o 
  -7   1  21      332.51      306.14     26.02 o 
  -6   1  21      162.73      137.34     20.56 o 
  -5   1  21      202.53      198.07     22.23 o 
  -4   1  21       43.72       41.88     17.41 o 
  -3   1  21        1.09        8.08     13.01 o 
  -2   1  21       32.58       47.98     15.34 o 
  -1   1  21       11.67       23.06     14.18 o 
   0   1  21       17.96       30.13     14.67 o 
   1   1  21        8.33       13.12     16.07 o 
  -8   2  21       11.21       10.66     15.25 o 
  -7   2  21        7.94       19.86     14.11 o 
  -6   2  21       13.13        0.19     13.96 o 
  -5   2  21      106.75       91.39     18.94 o 
  -4   2  21      207.43      218.18     23.40 o 
  -3   2  21      170.71      151.14     21.03 o 
  -2   2  21      378.94      325.56     26.49 o 
  -1   2  21      680.57      640.18     34.20 o 
   0   2  21      273.44      266.80     24.82 o 
   1   2  21      250.28      214.02     22.93 o 
  -7   3  21      331.78      340.09     22.80 o 
  -6   3  21      253.60      206.06     19.39 o 
  -5   3  21      195.34      206.06     18.67 o 
  -4   3  21      385.86      401.42     28.62 o 
  -3   3  21      244.59      222.06     24.13 o 
  -2   3  21      128.76      147.83     24.10 o 
  -1   3  21        2.60        2.85     13.03 o 
   0   3  21       26.34       26.61     14.39 o 
  -4   4  21      131.32      139.39     16.95 o 
  -3   4  21      182.05      138.31     20.75 o 
  -2   4  21      155.62      132.12     20.81 o 
  -7   0  22      306.65      305.27     39.50 o 
  -6   0  22      761.85      703.60     52.22 o 
  -5   0  22      952.21      906.44     58.24 o 
  -4   0  22      454.02      386.28     42.18 o 
  -3   0  22      631.16      592.47     48.87 o 
  -2   0  22      120.46      169.37     31.46 o 
  -1   0  22       32.58       40.17     22.09 o 
   0   0  22       16.16       40.17     20.08 o 
  -7   1  22        8.88       12.38     14.67 o 
  -6   1  22       38.13       52.25     24.10 o 
  -5   1  22        4.32       -0.33     12.78 o 
  -4   1  22       33.44       20.19     14.65 o 
  -3   1  22       21.27        3.24     13.44 o 
  -2   1  22      345.99      368.92     36.15 o 
  -1   1  22      297.17      253.37     25.32 o 
   0   1  22      295.78      245.40     25.55 o 
  -6   2  22      123.73      142.64     21.30 o 
  -5   2  22      163.40      176.77     23.18 o 
  -4   2  22       66.91       29.87     14.80 o 
  -3   2  22       57.42       48.07     16.55 o 
  -2   2  22       28.65       48.20     16.86 o 
  -1   2  22       11.58       -0.72     13.15 o 
  -4   3  22       22.02       30.93     16.33 o 
  -3   3  22        0.54        5.68     14.43 o 
  -5   1  23      105.37       88.70     20.36 o 
  -4   1  23       98.93       90.33     19.39 o 
  -3   1  23       91.84       91.06     19.54 o 
                                                 
